# Supplementary material for: BTS: a scalable Bayesian Tissue Score for prioritizing GWAS variants and their functional contexts across >1000s of omics datasets
Source: Bioinformatics. 2025 Sep 26;41(10):btaf509. doi: 10.1093/bioinformatics/btaf509 (PMC12517339; doi:10.1093/bioinformatics/btaf509)
Supplement: btaf509_Supplementary_Data [file btaf509_supplementary_data.zip]

Archive with 2 entries (2 files):
- BTS_supplementary_bioinf_revised.pdf
- BTS_suppl_tables.xlsx
