# Supplementary material for: BTS: a scalable Bayesian Tissue Score for prioritizing GWAS variants and their functional contexts across >1000s of omics datasets
Source: Bioinformatics. 2025 Sep 26;41(10):btaf509. doi: 10.1093/bioinformatics/btaf509 (PMC12517339; doi:10.1093/bioinformatics/btaf509)
Supplement: btaf509_Supplementary_Data [file btaf509_supplementary_data.zip › BTS_suppl_tables.xlsx]

## Sheet: Supplementary Table 1
method	Pipeline/method				Pipeline features/outputs
	GWAS summary statistics pipeline	scalable across many annotation tracks	exhaustive causal variant search	broad cell type, tissue survey	context mapping	context-specific variant fine-mapping	context-specific locus prioritization	References
INFERNO	yes	yes	no	yes, expandable	partial (annotation overlaps)	no	no	(Kuksa et al., 2020)
FUMA	yes	web-based	no	limited, non-expandable	partial (annotation overlaps)	no	no	(Watanabe et al., 2017)
FINEMAP	no	no	no	no	no	no	no	(Benner et al., 2016)
SuSiE	no	no	no	no	no	no	no	(G. Wang et al., 2020)
PAINTOR	no	no	yes	no	only small number of tracks	only small number of tracks	no	(Kichaev et al., 2014)
PolyFun	no (only partial)	yes	yes (via PAINTOR)	no	no	yes (via PAINTOR)	no	(Weissbrod et al., 2020)
CARMA	no	yes	no	no	no	yes	no	(Yang et al., 2023)
	yes	yes	yes	yes, expandable	yes	yes	yes	this paper
BTS

## Sheet: Supplementary Table 2
Genomic feature type	Data source	#annotation tracks	#cell types	#tissue categories	#annotated genomic regions
Enhancers	Roadmap – ChromHMM (Roadmap Epigenomics et al., 2015)	92	75	17	9684885
	EpiMap (Boix et al., 2021)	315	110	25	38485522
	FANTOM5 (Andersson et al., 2014)	108	78	28	194005
Open chromatin regions	ENCODE (Consortium, 2012)	203	54	19	33463914
	Roadmap (Roadmap Epigenomics et al., 2015)	68	25	8	15089099
Active histone marks	ENCODE (Consortium, 2012)	172	47	21	10828307
	TOTAL	958	208	32	107745732

## Sheet: Supplementary Table 3
GWAS		CAD (van der Harst & Verweij, 2018)	IBD (Liu et al., 2015)	SLE (Bentham et al., 2015)	RA (Stahl et al., 2010)
	GWAS variants	7917998	10589089	7910110	2525781
Regions of interest	genome-wide significant variants	4298	11967	15980	3835
	tag variants	389	885	1520	753
	regions of interest	167	160	147	58
	total variant count	24727	37907	28893	5284
Prioritization	annotations (p<0.05)	213	119	14	3
	regions	87	70	32	16
	variants (post>0.5)	96	82	32	17

## Sheet: Supplementary Table 4
Identifier	Data Source	File name	Number of intervals	bp covered	Output type	Genome build	cell type	Biosample type	Biosamples term id	Tissue category	ENCODE Experiment id	Biological replicate(s)	Technical replicate	Antibody	Assay	File format	File size	filepath	Downloaded date	Release date	Date added to FILER	Processed File Download URL	Processed file md5	wget command	tabix_index Download	Link out URL	Raw File URL	Raw file download	Raw file md5	Data Category	classification	Track Description	system category	Life Stage	featType
NGEN000463	ENCODE	ENCFF003XPE.bed.gz	104545	15681359	peaks	hg19	Epithelial cell	Primary cell	CL:0002231	Male Reproductive	ENCSR000EPU	2	2_1	Not applicable	DNase-seq	bed narrowPeak	1040023	/project/wang4/GADB/Annotationtracks/ENCODE/data/DNase-seq/narrowpeak/hg19	2018-04-06	05/14/2018	08/22/2024	https://tf.lisanwanglab.org/GADB/Annotationtracks/ENCODE/data/DNase-seq/narrowpeak/hg19/ENCFF003XPE.bed.gz	f0bc2332331aa1743fe5547853002ca0	wget https://tf.lisanwanglab.org/GADB/Annotationtracks/ENCODE/data/DNase-seq/narrowpeak/hg19/ENCFF003XPE.bed.gz -P GADB/Annotationtracks/ENCODE/data/DNase-seq/narrowpeak/hg19/	wget https://tf.lisanwanglab.org/GADB/Annotationtracks/ENCODE/data/DNase-seq/narrowpeak/hg19/ENCFF003XPE.bed.gz.tbi -P GADB/Annotationtracks/ENCODE/data/DNase-seq/narrowpeak/hg19/	https://www.encodeproject.org	https://www.encodeproject.org/files/ENCFF003XPE/@@download/ENCFF003XPE.bigBed	wget https://tf.lisanwanglab.org/GADB/Annotationtracks/Downloads/ENCODE/ENCFF003XPE.bigBed -P GADB/Annotationtracks/Downloads/ENCODE/	19e87f57064f5385b8f07dc2a6d93622	Accessible chromatin	DNase-seq peaks	Biosample_summary=Epithelial cell of prostate;Lab=John Stamatoyannopoulos, UW;System=reproductive system;Submitted_track_name=ENCSR000EPU_rep2_1_se_bwa_biorep_filtered_peaks.bb;previous_filer_cell_type=Epithelial cell of prostate;Experiment_date_released=10/19/2011;File_analysis_title=ENCODE3 hg19;premapping_cell_type=Epithelial cell;tissue_of_origin=Prostate;schema=BED6+4	Reproductive	Unknown	DNase
NGEN000511	ENCODE	ENCFF007DLD.bed.gz	490583	73577482	peaks	hg19	Myoblast	Primary cell	CL:0000515	Skeletal Muscle	ENCSR000EOO	1	1_1 ,1_3	Not applicable	DNase-seq	bed narrowPeak	4906884	/project/wang4/GADB/Annotationtracks/ENCODE/data/DNase-seq/narrowpeak/hg19	2018-04-06	05/16/2018	08/22/2024	https://tf.lisanwanglab.org/GADB/Annotationtracks/ENCODE/data/DNase-seq/narrowpeak/hg19/ENCFF007DLD.bed.gz	9058ae8bf53e622f6273ea20e0f3ec06	wget https://tf.lisanwanglab.org/GADB/Annotationtracks/ENCODE/data/DNase-seq/narrowpeak/hg19/ENCFF007DLD.bed.gz -P GADB/Annotationtracks/ENCODE/data/DNase-seq/narrowpeak/hg19/	wget https://tf.lisanwanglab.org/GADB/Annotationtracks/ENCODE/data/DNase-seq/narrowpeak/hg19/ENCFF007DLD.bed.gz.tbi -P GADB/Annotationtracks/ENCODE/data/DNase-seq/narrowpeak/hg19/	https://www.encodeproject.org	https://www.encodeproject.org/files/ENCFF007DLD/@@download/ENCFF007DLD.bigBed	wget https://tf.lisanwanglab.org/GADB/Annotationtracks/Downloads/ENCODE/ENCFF007DLD.bigBed -P GADB/Annotationtracks/Downloads/ENCODE/	3d39d2cddc2671cb8bb623c7eafb649b	Accessible chromatin	DNase-seq peaks	Biosample_summary=Skeletal muscle myoblast;Lab=John Stamatoyannopoulos, UW;System=musculature;Submitted_track_name=ENCSR000EOO_rep1_1_rep1_3_se_bwa_biorep_filtered_peaks.bb;Experiment_date_released=05/04/2011;File_analysis_title=ENCODE3 hg19;premapping_cell_type=Myoblast;tissue_of_origin=Skeletal muscle;schema=BED6+4	Muscular	Unknown	DNase
NGEN000546	ENCODE	ENCFF009TGN.bed.gz	51922	67700985	replicated peaks	hg19	Coronary artery	Tissue	UBERON:0001621	Blood Vessel	ENCSR343ZOV	1, 2	1_1 ,2_1	H3K4me3	Histone ChIP-seq	bed narrowPeak	1459626	/project/wang4/GADB/Annotationtracks/ENCODE/data/Histone_ChIP-seq/narrowpeak/hg19/1	2018-04-06	2016-03-11	08/22/2024	https://tf.lisanwanglab.org/GADB/Annotationtracks/ENCODE/data/Histone_ChIP-seq/narrowpeak/hg19/1/ENCFF009TGN.bed.gz	c5dacb4cf615297c1f01f930a0f3555b	wget https://tf.lisanwanglab.org/GADB/Annotationtracks/ENCODE/data/Histone_ChIP-seq/narrowpeak/hg19/1/ENCFF009TGN.bed.gz -P GADB/Annotationtracks/ENCODE/data/Histone_ChIP-seq/narrowpeak/hg19/1/	wget https://tf.lisanwanglab.org/GADB/Annotationtracks/ENCODE/data/Histone_ChIP-seq/narrowpeak/hg19/1/ENCFF009TGN.bed.gz.tbi -P GADB/Annotationtracks/ENCODE/data/Histone_ChIP-seq/narrowpeak/hg19/1/	https://www.encodeproject.org	https://www.encodeproject.org/files/ENCFF009TGN/@@download/ENCFF009TGN.bigBed	wget https://tf.lisanwanglab.org/GADB/Annotationtracks/Downloads/ENCODE/ENCFF009TGN.bigBed -P GADB/Annotationtracks/Downloads/ENCODE/	d03a671d7377db92cd9a28ca99e4ca49	Histone ChIP-seq peaks	Histone ChIP-seq H3K4me3 replicated peaks	Biosample_summary=Coronary artery tissue female adult (53 years);Lab=Bradley Bernstein, Broad;System=circulatory system;Submitted_track_name=final.replicated.narrowPeak.bb;Project=EN-TEx;Experiment_date_released=11/02/2016;File_analysis_title=ENCODE3 hg19;schema=BED6+4	Cardiovascular	Adult	activeHistoneMark
NGEN000604	ENCODE	ENCFF013XLI.bed.gz	114507	17174655	peaks	hg19	CD14+ monocyte	Primary cell	CL:0001054	Blood	ENCSR000EPK	2	2_1	Not applicable	DNase-seq	bed narrowPeak	1154076	/project/wang4/GADB/Annotationtracks/ENCODE/data/DNase-seq/narrowpeak/hg19	2018-04-06	05/14/2018	08/21/2024	https://tf.lisanwanglab.org/GADB/Annotationtracks/ENCODE/data/DNase-seq/narrowpeak/hg19/ENCFF013XLI.bed.gz	93cba6ca976d26b135e1be0972795bbe	wget https://tf.lisanwanglab.org/GADB/Annotationtracks/ENCODE/data/DNase-seq/narrowpeak/hg19/ENCFF013XLI.bed.gz -P GADB/Annotationtracks/ENCODE/data/DNase-seq/narrowpeak/hg19/	wget https://tf.lisanwanglab.org/GADB/Annotationtracks/ENCODE/data/DNase-seq/narrowpeak/hg19/ENCFF013XLI.bed.gz.tbi -P GADB/Annotationtracks/ENCODE/data/DNase-seq/narrowpeak/hg19/	https://www.encodeproject.org	https://www.encodeproject.org/files/ENCFF013XLI/@@download/ENCFF013XLI.bigBed	wget https://tf.lisanwanglab.org/GADB/Annotationtracks/Downloads/ENCODE/ENCFF013XLI.bigBed -P GADB/Annotationtracks/Downloads/ENCODE/	7435608a62e3431587ad51e7ad31251f	Accessible chromatin	DNase-seq peaks	Biosample_summary=CD14-positive monocyte female;Lab=John Stamatoyannopoulos, UW;System=immune system;Submitted_track_name=ENCSR000EPK_rep2_1_se_bwa_biorep_filtered_peaks.bb;Experiment_date_released=10/19/2011;File_analysis_title=ENCODE3 hg19;schema=BED6+4	Cardiovascular	Unknown	DNase
NGEN000627	ENCODE	ENCFF015REK.bed.gz	139839	20974494	peaks	hg19	Endothelial cell	Primary cell	CL:2000010	Blood Vessel	ENCSR000ENY	2	2_1	Not applicable	DNase-seq	bed narrowPeak	1395059	/project/wang4/GADB/Annotationtracks/ENCODE/data/DNase-seq/narrowpeak/hg19	2018-04-06	05/14/2018	08/22/2024	https://tf.lisanwanglab.org/GADB/Annotationtracks/ENCODE/data/DNase-seq/narrowpeak/hg19/ENCFF015REK.bed.gz	c8c5bff701e5c745c7f10a297eff0f32	wget https://tf.lisanwanglab.org/GADB/Annotationtracks/ENCODE/data/DNase-seq/narrowpeak/hg19/ENCFF015REK.bed.gz -P GADB/Annotationtracks/ENCODE/data/DNase-seq/narrowpeak/hg19/	wget https://tf.lisanwanglab.org/GADB/Annotationtracks/ENCODE/data/DNase-seq/narrowpeak/hg19/ENCFF015REK.bed.gz.tbi -P GADB/Annotationtracks/ENCODE/data/DNase-seq/narrowpeak/hg19/	https://www.encodeproject.org	https://www.encodeproject.org/files/ENCFF015REK/@@download/ENCFF015REK.bigBed	wget https://tf.lisanwanglab.org/GADB/Annotationtracks/Downloads/ENCODE/ENCFF015REK.bigBed -P GADB/Annotationtracks/Downloads/ENCODE/	2a8d1f2ce40a92fd52d0c4812d309153	Accessible chromatin	DNase-seq peaks	Biosample_summary=Dermis blood vessel endothelial cell female adult;Lab=John Stamatoyannopoulos, UW;System=circulatory system,integumental system;Submitted_track_name=ENCSR000ENY_rep2_1_se_bwa_biorep_filtered_peaks.bb;Experiment_date_released=12/14/2010;File_analysis_title=ENCODE3 hg19;premapping_cell_type=Endothelial cell;tissue_of_origin=Dermis blood vessel;schema=BED6+4	Cardiovascular	Adult	DNase
NGEN000711	ENCODE	ENCFF021GFQ.bed.gz	137563	20604212	peaks	hg19	Frontal cortex	Tissue	UBERON:0001870	Brain	ENCSR000EIY	2	2_1	Not applicable	DNase-seq	bed narrowPeak	1334966	/project/wang4/GADB/Annotationtracks/ENCODE/data/DNase-seq/narrowpeak/hg19	2018-04-06	05/14/2018	08/22/2024	https://tf.lisanwanglab.org/GADB/Annotationtracks/ENCODE/data/DNase-seq/narrowpeak/hg19/ENCFF021GFQ.bed.gz	d70f063a85e34d95b2b715142ccf8ad7	wget https://tf.lisanwanglab.org/GADB/Annotationtracks/ENCODE/data/DNase-seq/narrowpeak/hg19/ENCFF021GFQ.bed.gz -P GADB/Annotationtracks/ENCODE/data/DNase-seq/narrowpeak/hg19/	wget https://tf.lisanwanglab.org/GADB/Annotationtracks/ENCODE/data/DNase-seq/narrowpeak/hg19/ENCFF021GFQ.bed.gz.tbi -P GADB/Annotationtracks/ENCODE/data/DNase-seq/narrowpeak/hg19/	https://www.encodeproject.org	https://www.encodeproject.org/files/ENCFF021GFQ/@@download/ENCFF021GFQ.bigBed	wget https://tf.lisanwanglab.org/GADB/Annotationtracks/Downloads/ENCODE/ENCFF021GFQ.bigBed -P GADB/Annotationtracks/Downloads/ENCODE/	70d0dca3c54960bf59f612c7eb03b7ce	Accessible chromatin	DNase-seq peaks	Biosample_summary=Frontal cortex tissue female adult (67 years) and female adult (80 years);Lab=Gregory Crawford, Duke;System=central nervous system;Submitted_track_name=ENCSR000EIY_rep2_1_se_bwa_biorep_filtered_peaks.bb;Experiment_date_released=08/28/2012;File_analysis_title=ENCODE3 hg19;schema=BED6+4	Nervous	Adult	DNase
NGEN000762	ENCODE	ENCFF023UXG.bed.gz	221326	33140667	peaks	hg19	Vagina	Tissue	UBERON:0000996	Female Reproductive	ENCSR437AYW	1	1_1	Not applicable	DNase-seq	bed narrowPeak	2067078	/project/wang4/GADB/Annotationtracks/ENCODE/data/DNase-seq/narrowpeak/hg19	2018-04-06	05/14/2018	08/22/2024	https://tf.lisanwanglab.org/GADB/Annotationtracks/ENCODE/data/DNase-seq/narrowpeak/hg19/ENCFF023UXG.bed.gz	01b5a277555f1907435e8453eba4c277	wget https://tf.lisanwanglab.org/GADB/Annotationtracks/ENCODE/data/DNase-seq/narrowpeak/hg19/ENCFF023UXG.bed.gz -P GADB/Annotationtracks/ENCODE/data/DNase-seq/narrowpeak/hg19/	wget https://tf.lisanwanglab.org/GADB/Annotationtracks/ENCODE/data/DNase-seq/narrowpeak/hg19/ENCFF023UXG.bed.gz.tbi -P GADB/Annotationtracks/ENCODE/data/DNase-seq/narrowpeak/hg19/	https://www.encodeproject.org	https://www.encodeproject.org/files/ENCFF023UXG/@@download/ENCFF023UXG.bigBed	wget https://tf.lisanwanglab.org/GADB/Annotationtracks/Downloads/ENCODE/ENCFF023UXG.bigBed -P GADB/Annotationtracks/Downloads/ENCODE/	1b7619a478ac3dbcbc3ede655e24195c	Accessible chromatin	DNase-seq peaks	Biosample_summary=Vagina tissue female adult (53 years);Lab=John Stamatoyannopoulos, UW;System=reproductive system;Submitted_track_name=ENCSR437AYW_rep1_1_pe_bwa_biorep_filtered_peaks.bb;Project=EN-TEx;Experiment_date_released=10/01/2017;File_analysis_title=ENCODE3 hg19;schema=BED6+4	Reproductive	Adult	DNase
NGEN000977	ENCODE	ENCFF037PLM.bed.gz	28563	33275041	replicated peaks	hg19	Epithelial cell	Primary cell	CL:0002252	Digestive	ENCSR000DTT	1, 2	1_1 ,2_1	H3K4me3	Histone ChIP-seq	bed narrowPeak	721576	/project/wang4/GADB/Annotationtracks/ENCODE/data/Histone_ChIP-seq/narrowpeak/hg19/1	2018-04-06	2017-05-04	08/22/2024	https://tf.lisanwanglab.org/GADB/Annotationtracks/ENCODE/data/Histone_ChIP-seq/narrowpeak/hg19/1/ENCFF037PLM.bed.gz	c612ef5694a57f0d36154620fd327cb9	wget https://tf.lisanwanglab.org/GADB/Annotationtracks/ENCODE/data/Histone_ChIP-seq/narrowpeak/hg19/1/ENCFF037PLM.bed.gz -P GADB/Annotationtracks/ENCODE/data/Histone_ChIP-seq/narrowpeak/hg19/1/	wget https://tf.lisanwanglab.org/GADB/Annotationtracks/ENCODE/data/Histone_ChIP-seq/narrowpeak/hg19/1/ENCFF037PLM.bed.gz.tbi -P GADB/Annotationtracks/ENCODE/data/Histone_ChIP-seq/narrowpeak/hg19/1/	https://www.encodeproject.org	https://www.encodeproject.org/files/ENCFF037PLM/@@download/ENCFF037PLM.bigBed	wget https://tf.lisanwanglab.org/GADB/Annotationtracks/Downloads/ENCODE/ENCFF037PLM.bigBed -P GADB/Annotationtracks/Downloads/ENCODE/	598ce7cec341770c2ef275a7ff69106a	Histone ChIP-seq peaks	Histone ChIP-seq H3K4me3 replicated peaks	Biosample_summary=Epithelial cell of esophagus;Lab=John Stamatoyannopoulos, UW;System=digestive system;Submitted_track_name=final.replicated.narrowPeak.bb;previous_filer_cell_type=Epithelial cell of esophagus;Experiment_date_released=02/11/2011;File_analysis_title=ENCODE3 hg19;premapping_cell_type=Epithelial cell;tissue_of_origin=Esophagus;schema=BED6+4	Digestive	Unknown	activeHistoneMark
NGEN001015	ENCODE	ENCFF040TLG.bed.gz	204974	30707528	peaks	hg19	B cell	Tissue	UBERON:0010754	Blood	ENCSR000EIZ	1	1_1 ,1_2	Not applicable	DNase-seq	bed narrowPeak	1981472	/project/wang4/GADB/Annotationtracks/ENCODE/data/DNase-seq/narrowpeak/hg19	2018-04-06	05/14/2018	08/22/2024	https://tf.lisanwanglab.org/GADB/Annotationtracks/ENCODE/data/DNase-seq/narrowpeak/hg19/ENCFF040TLG.bed.gz	f6c31a4177e8be6993cc8dc7a2525b88	wget https://tf.lisanwanglab.org/GADB/Annotationtracks/ENCODE/data/DNase-seq/narrowpeak/hg19/ENCFF040TLG.bed.gz -P GADB/Annotationtracks/ENCODE/data/DNase-seq/narrowpeak/hg19/	wget https://tf.lisanwanglab.org/GADB/Annotationtracks/ENCODE/data/DNase-seq/narrowpeak/hg19/ENCFF040TLG.bed.gz.tbi -P GADB/Annotationtracks/ENCODE/data/DNase-seq/narrowpeak/hg19/	https://www.encodeproject.org	https://www.encodeproject.org/files/ENCFF040TLG/@@download/ENCFF040TLG.bigBed	wget https://tf.lisanwanglab.org/GADB/Annotationtracks/Downloads/ENCODE/ENCFF040TLG.bigBed -P GADB/Annotationtracks/Downloads/ENCODE/	6f12f08f3ff49cb7cb506ed5ccf29966	Accessible chromatin	DNase-seq peaks	Biosample_summary=Germinal center tissue;Lab=Gregory Crawford, Duke;System=immune system;Submitted_track_name=ENCSR000EIZ_rep1_2_rep1_1_se_bwa_biorep_filtered_peaks.bb;Experiment_date_released=08/28/2012;File_analysis_title=ENCODE3 hg19;premapping_cell_type=B cell;tissue_of_origin=Germinal center;schema=BED6+4	Cardiovascular	Unknown	DNase
NGEN001016	ENCODE	ENCFF040TPD.bed.gz	188072	28175478	peaks	hg19	Transverse colon	Tissue	UBERON:0001157	Digestive	ENCSR760QZM	1	1_1	Not applicable	DNase-seq	bed narrowPeak	1804509	/project/wang4/GADB/Annotationtracks/ENCODE/data/DNase-seq/narrowpeak/hg19	2018-04-06	05/14/2018	08/22/2024	https://tf.lisanwanglab.org/GADB/Annotationtracks/ENCODE/data/DNase-seq/narrowpeak/hg19/ENCFF040TPD.bed.gz	750a053d2b642d946a92a9a3c1c1eda4	wget https://tf.lisanwanglab.org/GADB/Annotationtracks/ENCODE/data/DNase-seq/narrowpeak/hg19/ENCFF040TPD.bed.gz -P GADB/Annotationtracks/ENCODE/data/DNase-seq/narrowpeak/hg19/	wget https://tf.lisanwanglab.org/GADB/Annotationtracks/ENCODE/data/DNase-seq/narrowpeak/hg19/ENCFF040TPD.bed.gz.tbi -P GADB/Annotationtracks/ENCODE/data/DNase-seq/narrowpeak/hg19/	https://www.encodeproject.org	https://www.encodeproject.org/files/ENCFF040TPD/@@download/ENCFF040TPD.bigBed	wget https://tf.lisanwanglab.org/GADB/Annotationtracks/Downloads/ENCODE/ENCFF040TPD.bigBed -P GADB/Annotationtracks/Downloads/ENCODE/	cca7490caad89b289cd96cfd75109238	Accessible chromatin	DNase-seq peaks	Biosample_summary=Transverse colon tissue female adult (51 years);Lab=John Stamatoyannopoulos, UW;System=digestive system;Submitted_track_name=ENCSR760QZM_rep1_1_pe_bwa_biorep_filtered_peaks.bb;Project=EN-TEx;Experiment_date_released=10/02/2017;File_analysis_title=ENCODE3 hg19;schema=BED6+4	Digestive	Adult	DNase
NGEN001034	ENCODE	ENCFF042CEY.bed.gz	41079	32663460	replicated peaks	hg19	Keratinocyte	Primary cell	CL:0000312	Skin	ENCSR000ALO	1, 2	1_1 ,2_1	H3K4me3	Histone ChIP-seq	bed narrowPeak	958927	/project/wang4/GADB/Annotationtracks/ENCODE/data/Histone_ChIP-seq/narrowpeak/hg19/1	2018-04-06	2017-02-02	08/22/2024	https://tf.lisanwanglab.org/GADB/Annotationtracks/ENCODE/data/Histone_ChIP-seq/narrowpeak/hg19/1/ENCFF042CEY.bed.gz	94d40e8deea17acf08e47893744610cf	wget https://tf.lisanwanglab.org/GADB/Annotationtracks/ENCODE/data/Histone_ChIP-seq/narrowpeak/hg19/1/ENCFF042CEY.bed.gz -P GADB/Annotationtracks/ENCODE/data/Histone_ChIP-seq/narrowpeak/hg19/1/	wget https://tf.lisanwanglab.org/GADB/Annotationtracks/ENCODE/data/Histone_ChIP-seq/narrowpeak/hg19/1/ENCFF042CEY.bed.gz.tbi -P GADB/Annotationtracks/ENCODE/data/Histone_ChIP-seq/narrowpeak/hg19/1/	https://www.encodeproject.org	https://www.encodeproject.org/files/ENCFF042CEY/@@download/ENCFF042CEY.bigBed	wget https://tf.lisanwanglab.org/GADB/Annotationtracks/Downloads/ENCODE/ENCFF042CEY.bigBed -P GADB/Annotationtracks/Downloads/ENCODE/	5a8983997c22351d5087af31e22931e0	Histone ChIP-seq peaks	Histone ChIP-seq H3K4me3 replicated peaks	Biosample_summary=Keratinocyte female;Lab=Bradley Bernstein, Broad;System=integumental system;Submitted_track_name=final.replicated.narrowPeak.bb;Experiment_date_released=02/10/2011;File_analysis_title=ENCODE3 hg19;schema=BED6+4	Integumentary	Unknown	activeHistoneMark
NGEN001065	ENCODE	ENCFF044EUW.bed.gz	145438	145873971	replicated peaks	hg19	Mononuclear cell	Primary cell	CL:0000842	Blood	ENCSR000EXV	1, 2	1_1 ,2_1	H3K4me1	Histone ChIP-seq	bed narrowPeak	3674900	/project/wang4/GADB/Annotationtracks/ENCODE/data/Histone_ChIP-seq/narrowpeak/hg19/1	2018-04-06	11/23/2016	08/22/2024	https://tf.lisanwanglab.org/GADB/Annotationtracks/ENCODE/data/Histone_ChIP-seq/narrowpeak/hg19/1/ENCFF044EUW.bed.gz	4f9719ad11e555dfc3bcd8405d371f6d	wget https://tf.lisanwanglab.org/GADB/Annotationtracks/ENCODE/data/Histone_ChIP-seq/narrowpeak/hg19/1/ENCFF044EUW.bed.gz -P GADB/Annotationtracks/ENCODE/data/Histone_ChIP-seq/narrowpeak/hg19/1/	wget https://tf.lisanwanglab.org/GADB/Annotationtracks/ENCODE/data/Histone_ChIP-seq/narrowpeak/hg19/1/ENCFF044EUW.bed.gz.tbi -P GADB/Annotationtracks/ENCODE/data/Histone_ChIP-seq/narrowpeak/hg19/1/	https://www.encodeproject.org	https://www.encodeproject.org/files/ENCFF044EUW/@@download/ENCFF044EUW.bigBed	wget https://tf.lisanwanglab.org/GADB/Annotationtracks/Downloads/ENCODE/ENCFF044EUW.bigBed -P GADB/Annotationtracks/Downloads/ENCODE/	a8d8595ba60e0d8dbaa915ae796ee43c	Histone ChIP-seq peaks	Histone ChIP-seq H3K4me1 replicated peaks	Biosample_summary=Mononuclear cell male;Lab=Peggy Farnham, USC;System=immune system;Submitted_track_name=final.replicated.narrowPeak.bb;Experiment_date_released=10/07/2011;File_analysis_title=ENCODE3 hg19;schema=BED6+4	Cardiovascular	Unknown	activeHistoneMark
NGEN001124	ENCODE	ENCFF047UNW.bed.gz	37606	38743631	replicated peaks	hg19	Keratinocyte	Primary cell	CL:0000312	Skin	ENCSR970FPM	1, 2	1_1 ,2_1	H3K4me3	Histone ChIP-seq	bed narrowPeak	918321	/project/wang4/GADB/Annotationtracks/ENCODE/data/Histone_ChIP-seq/narrowpeak/hg19/1	2018-04-06	03/14/2017	08/22/2024	https://tf.lisanwanglab.org/GADB/Annotationtracks/ENCODE/data/Histone_ChIP-seq/narrowpeak/hg19/1/ENCFF047UNW.bed.gz	fb10b31e86cc0afa40281b4219092711	wget https://tf.lisanwanglab.org/GADB/Annotationtracks/ENCODE/data/Histone_ChIP-seq/narrowpeak/hg19/1/ENCFF047UNW.bed.gz -P GADB/Annotationtracks/ENCODE/data/Histone_ChIP-seq/narrowpeak/hg19/1/	wget https://tf.lisanwanglab.org/GADB/Annotationtracks/ENCODE/data/Histone_ChIP-seq/narrowpeak/hg19/1/ENCFF047UNW.bed.gz.tbi -P GADB/Annotationtracks/ENCODE/data/Histone_ChIP-seq/narrowpeak/hg19/1/	https://www.encodeproject.org	https://www.encodeproject.org/files/ENCFF047UNW/@@download/ENCFF047UNW.bigBed	wget https://tf.lisanwanglab.org/GADB/Annotationtracks/Downloads/ENCODE/ENCFF047UNW.bigBed -P GADB/Annotationtracks/Downloads/ENCODE/	11b71480c88902e481ac229c59afc13d	Histone ChIP-seq peaks	Histone ChIP-seq H3K4me3 replicated peaks	Biosample_summary=Keratinocyte female;Lab=Bradley Bernstein, Broad;System=integumental system;Submitted_track_name=final.replicated.narrowPeak.bb;Experiment_date_released=11/18/2016;File_analysis_title=ENCODE3 hg19;schema=BED6+4	Integumentary	Unknown	activeHistoneMark
NGEN001209	ENCODE	ENCFF051SWV.bed.gz	69404	10405669	peaks	hg19	Smooth muscle cell	Primary cell	CL:0002590	Brain	ENCSR000ENG	1	1_1	Not applicable	DNase-seq	bed narrowPeak	693857	/project/wang4/GADB/Annotationtracks/ENCODE/data/DNase-seq/narrowpeak/hg19	2018-04-06	05/14/2018	08/22/2024	https://tf.lisanwanglab.org/GADB/Annotationtracks/ENCODE/data/DNase-seq/narrowpeak/hg19/ENCFF051SWV.bed.gz	a7ddc4f95f1845326e667e66e058035c	wget https://tf.lisanwanglab.org/GADB/Annotationtracks/ENCODE/data/DNase-seq/narrowpeak/hg19/ENCFF051SWV.bed.gz -P GADB/Annotationtracks/ENCODE/data/DNase-seq/narrowpeak/hg19/	wget https://tf.lisanwanglab.org/GADB/Annotationtracks/ENCODE/data/DNase-seq/narrowpeak/hg19/ENCFF051SWV.bed.gz.tbi -P GADB/Annotationtracks/ENCODE/data/DNase-seq/narrowpeak/hg19/	https://www.encodeproject.org	https://www.encodeproject.org/files/ENCFF051SWV/@@download/ENCFF051SWV.bigBed	wget https://tf.lisanwanglab.org/GADB/Annotationtracks/Downloads/ENCODE/ENCFF051SWV.bigBed -P GADB/Annotationtracks/Downloads/ENCODE/	be19db306ae30b4a164ee01affaaa2a1	Accessible chromatin	DNase-seq peaks	Biosample_summary=Smooth muscle cell of the brain vasculature female;Lab=John Stamatoyannopoulos, UW;System=circulatory system,central nervous system;Submitted_track_name=ENCSR000ENG_rep1_1_se_bwa_biorep_filtered_peaks.bb;previous_filer_cell_type=Smooth muscle cell of the brain vasculature;Experiment_date_released=03/06/2012;File_analysis_title=ENCODE3 hg19;premapping_cell_type=Smooth muscle cell…	Nervous	Unknown	DNase
NGEN001318	ENCODE	ENCFF059NPI.bed.gz	295657	44341664	peaks	hg19	Fibroblast	Primary cell	CL:0002553	Lung	ENCSR000EOJ	1	1_1	Not applicable	DNase-seq	bed narrowPeak	2962349	/project/wang4/GADB/Annotationtracks/ENCODE/data/DNase-seq/narrowpeak/hg19	2018-04-06	05/14/2018	08/22/2024	https://tf.lisanwanglab.org/GADB/Annotationtracks/ENCODE/data/DNase-seq/narrowpeak/hg19/ENCFF059NPI.bed.gz	1a2f86e012d93d62d46835eccbd69b54	wget https://tf.lisanwanglab.org/GADB/Annotationtracks/ENCODE/data/DNase-seq/narrowpeak/hg19/ENCFF059NPI.bed.gz -P GADB/Annotationtracks/ENCODE/data/DNase-seq/narrowpeak/hg19/	wget https://tf.lisanwanglab.org/GADB/Annotationtracks/ENCODE/data/DNase-seq/narrowpeak/hg19/ENCFF059NPI.bed.gz.tbi -P GADB/Annotationtracks/ENCODE/data/DNase-seq/narrowpeak/hg19/	https://www.encodeproject.org	https://www.encodeproject.org/files/ENCFF059NPI/@@download/ENCFF059NPI.bigBed	wget https://tf.lisanwanglab.org/GADB/Annotationtracks/Downloads/ENCODE/ENCFF059NPI.bigBed -P GADB/Annotationtracks/Downloads/ENCODE/	8a6c95fa63b4e3ec2bec6584c88b8cf7	Accessible chromatin	DNase-seq peaks	Biosample_summary=Fibroblast of lung;Lab=John Stamatoyannopoulos, UW;System=respiratory system;Submitted_track_name=ENCSR000EOJ_rep1_1_se_bwa_biorep_filtered_peaks.bb;previous_filer_cell_type=Fibroblast of lung;Experiment_date_released=12/16/2010;File_analysis_title=ENCODE3 hg19;premapping_cell_type=Fibroblast;tissue_of_origin=Lung;old_tissue_category=Lung;schema=BED6+4	Respiratory	Unknown	DNase
NGEN001473	ENCODE	ENCFF070ATB.bed.gz	335230	50275301	peaks	hg19	Fibroblast	Primary cell	CL:0002547	Blood Vessel	ENCSR000EMC	2	2_1	Not applicable	DNase-seq	bed narrowPeak	3353876	/project/wang4/GADB/Annotationtracks/ENCODE/data/DNase-seq/narrowpeak/hg19	2018-04-06	05/14/2018	08/22/2024	https://tf.lisanwanglab.org/GADB/Annotationtracks/ENCODE/data/DNase-seq/narrowpeak/hg19/ENCFF070ATB.bed.gz	c96ba76cd43fa4051c9dc6add6845bbe	wget https://tf.lisanwanglab.org/GADB/Annotationtracks/ENCODE/data/DNase-seq/narrowpeak/hg19/ENCFF070ATB.bed.gz -P GADB/Annotationtracks/ENCODE/data/DNase-seq/narrowpeak/hg19/	wget https://tf.lisanwanglab.org/GADB/Annotationtracks/ENCODE/data/DNase-seq/narrowpeak/hg19/ENCFF070ATB.bed.gz.tbi -P GADB/Annotationtracks/ENCODE/data/DNase-seq/narrowpeak/hg19/	https://www.encodeproject.org	https://www.encodeproject.org/files/ENCFF070ATB/@@download/ENCFF070ATB.bigBed	wget https://tf.lisanwanglab.org/GADB/Annotationtracks/Downloads/ENCODE/ENCFF070ATB.bigBed -P GADB/Annotationtracks/Downloads/ENCODE/	81d5da44f9ca53d43388d8a305a9609e	Accessible chromatin	DNase-seq peaks	Biosample_summary=Fibroblast of the aortic adventitia female;Lab=John Stamatoyannopoulos, UW;System=circulatory system;Submitted_track_name=ENCSR000EMC_rep2_1_se_bwa_biorep_filtered_peaks.bb;previous_filer_cell_type=Fibroblast of the aortic adventitia;Experiment_date_released=12/16/2010;File_analysis_title=ENCODE3 hg19;premapping_cell_type=Fibroblast;tissue_of_origin=Aortic adventitia;schema=BED6…	Cardiovascular	Unknown	DNase
NGEN001762	ENCODE	ENCFF088SSV.bed.gz	121995	18289755	peaks	hg19	Naive thymus-derived CD4+, alpha-beta T cell	Primary cell	CL:0000895	Blood	ENCSR000EML	1	1_1	Not applicable	DNase-seq	bed narrowPeak	1248477	/project/wang4/GADB/Annotationtracks/ENCODE/data/DNase-seq/narrowpeak/hg19	2018-04-06	05/14/2018	08/22/2024	https://tf.lisanwanglab.org/GADB/Annotationtracks/ENCODE/data/DNase-seq/narrowpeak/hg19/ENCFF088SSV.bed.gz	45e26446ee5054f71d05acdad59b1c94	wget https://tf.lisanwanglab.org/GADB/Annotationtracks/ENCODE/data/DNase-seq/narrowpeak/hg19/ENCFF088SSV.bed.gz -P GADB/Annotationtracks/ENCODE/data/DNase-seq/narrowpeak/hg19/	wget https://tf.lisanwanglab.org/GADB/Annotationtracks/ENCODE/data/DNase-seq/narrowpeak/hg19/ENCFF088SSV.bed.gz.tbi -P GADB/Annotationtracks/ENCODE/data/DNase-seq/narrowpeak/hg19/	https://www.encodeproject.org	https://www.encodeproject.org/files/ENCFF088SSV/@@download/ENCFF088SSV.bigBed	wget https://tf.lisanwanglab.org/GADB/Annotationtracks/Downloads/ENCODE/ENCFF088SSV.bigBed -P GADB/Annotationtracks/Downloads/ENCODE/	0b7ec4ff3583da3169a62399063276a9	Accessible chromatin	DNase-seq peaks	Biosample_summary=Naive thymus-derived CD4-positive, alpha-beta T cell male adult (26 years);Lab=John Stamatoyannopoulos, UW;System=immune system;Submitted_track_name=ENCSR000EML_rep1_1_pe_bwa_biorep_filtered_peaks.bb;previous_filer_cell_type=Naive thymus-derived CD4+, alpha-beta T cell;Experiment_date_released=07/23/2012;File_analysis_title=ENCODE3 hg19;premapping_cell_type=Naive thymus-derived …	Cardiovascular	Adult	DNase
NGEN001787	ENCODE	ENCFF091DXQ.bed.gz	114978	17212663	peaks	hg19	Vagina	Tissue	UBERON:0000996	Female Reproductive	ENCSR733YNW	1	1_1	Not applicable	DNase-seq	bed narrowPeak	1057687	/project/wang4/GADB/Annotationtracks/ENCODE/data/DNase-seq/narrowpeak/hg19	2018-04-06	05/14/2018	08/22/2024	https://tf.lisanwanglab.org/GADB/Annotationtracks/ENCODE/data/DNase-seq/narrowpeak/hg19/ENCFF091DXQ.bed.gz	ecb3f5dafc7ed7453b41fca1b99b3578	wget https://tf.lisanwanglab.org/GADB/Annotationtracks/ENCODE/data/DNase-seq/narrowpeak/hg19/ENCFF091DXQ.bed.gz -P GADB/Annotationtracks/ENCODE/data/DNase-seq/narrowpeak/hg19/	wget https://tf.lisanwanglab.org/GADB/Annotationtracks/ENCODE/data/DNase-seq/narrowpeak/hg19/ENCFF091DXQ.bed.gz.tbi -P GADB/Annotationtracks/ENCODE/data/DNase-seq/narrowpeak/hg19/	https://www.encodeproject.org	https://www.encodeproject.org/files/ENCFF091DXQ/@@download/ENCFF091DXQ.bigBed	wget https://tf.lisanwanglab.org/GADB/Annotationtracks/Downloads/ENCODE/ENCFF091DXQ.bigBed -P GADB/Annotationtracks/Downloads/ENCODE/	d94874b33f71383bc580eeaefcc83390	Accessible chromatin	DNase-seq peaks	Biosample_summary=Vagina tissue female adult (51 years);Lab=John Stamatoyannopoulos, UW;System=reproductive system;Submitted_track_name=ENCSR733YNW_rep1_1_pe_bwa_biorep_filtered_peaks.bb;Project=EN-TEx;Experiment_date_released=11/01/2017;File_analysis_title=ENCODE3 hg19;schema=BED6+4	Reproductive	Adult	DNase
NGEN001805	ENCODE	ENCFF092LJA.bed.gz	394972	59166337	peaks	hg19	Atrium auricular region	Tissue	UBERON:0006631	Heart	ENCSR278SKG	1	1_1	Not applicable	DNase-seq	bed narrowPeak	3652439	/project/wang4/GADB/Annotationtracks/ENCODE/data/DNase-seq/narrowpeak/hg19	2018-04-06	05/14/2018	08/22/2024	https://tf.lisanwanglab.org/GADB/Annotationtracks/ENCODE/data/DNase-seq/narrowpeak/hg19/ENCFF092LJA.bed.gz	5b6a949da15fdebfb1b42cf9db13031f	wget https://tf.lisanwanglab.org/GADB/Annotationtracks/ENCODE/data/DNase-seq/narrowpeak/hg19/ENCFF092LJA.bed.gz -P GADB/Annotationtracks/ENCODE/data/DNase-seq/narrowpeak/hg19/	wget https://tf.lisanwanglab.org/GADB/Annotationtracks/ENCODE/data/DNase-seq/narrowpeak/hg19/ENCFF092LJA.bed.gz.tbi -P GADB/Annotationtracks/ENCODE/data/DNase-seq/narrowpeak/hg19/	https://www.encodeproject.org	https://www.encodeproject.org/files/ENCFF092LJA/@@download/ENCFF092LJA.bigBed	wget https://tf.lisanwanglab.org/GADB/Annotationtracks/Downloads/ENCODE/ENCFF092LJA.bigBed -P GADB/Annotationtracks/Downloads/ENCODE/	86773b23f364e020ad013ca80ff4495c	Accessible chromatin	DNase-seq peaks	Biosample_summary=Right atrium auricular region tissue female adult (51 years);Lab=John Stamatoyannopoulos, UW;System=circulatory system;Submitted_track_name=ENCSR278SKG_rep1_1_pe_bwa_biorep_filtered_peaks.bb;Project=EN-TEx;Experiment_date_released=10/01/2017;File_analysis_title=ENCODE3 hg19;previous_filer_celltype=Atrium auricular region;schema=BED6+4	Cardiovascular	Adult	DNase
NGEN001819	ENCODE	ENCFF093IMX.bed.gz	81726	95920048	replicated peaks	hg19	Bipolar neuron	In vitro differentiated cells	CL:0000103	Brain	ENCSR849YFO	1, 2	1_1 ,2_1	H3K4me3	Histone ChIP-seq	bed narrowPeak	2206783	/project/wang4/GADB/Annotationtracks/ENCODE/data/Histone_ChIP-seq/narrowpeak/hg19/1	2018-04-06	2016-01-11	08/22/2024	https://tf.lisanwanglab.org/GADB/Annotationtracks/ENCODE/data/Histone_ChIP-seq/narrowpeak/hg19/1/ENCFF093IMX.bed.gz	89dd1c6e4d6dfb6a57bd420f7834eee5	wget https://tf.lisanwanglab.org/GADB/Annotationtracks/ENCODE/data/Histone_ChIP-seq/narrowpeak/hg19/1/ENCFF093IMX.bed.gz -P GADB/Annotationtracks/ENCODE/data/Histone_ChIP-seq/narrowpeak/hg19/1/	wget https://tf.lisanwanglab.org/GADB/Annotationtracks/ENCODE/data/Histone_ChIP-seq/narrowpeak/hg19/1/ENCFF093IMX.bed.gz.tbi -P GADB/Annotationtracks/ENCODE/data/Histone_ChIP-seq/narrowpeak/hg19/1/	https://www.encodeproject.org	https://www.encodeproject.org/files/ENCFF093IMX/@@download/ENCFF093IMX.bigBed	wget https://tf.lisanwanglab.org/GADB/Annotationtracks/Downloads/ENCODE/ENCFF093IMX.bigBed -P GADB/Annotationtracks/Downloads/ENCODE/	d707a22d9eca91ca70b3e35515aade34	Histone ChIP-seq peaks	Histone ChIP-seq H3K4me3 replicated peaks	Biosample_summary=Bipolar neuron originated from GM23338 treated with 0.5 ?g/mL doxycycline hyclate for 4 days male adult (53 years);Lab=Bradley Bernstein, Broad;System=central nervous system;Submitted_track_name=final.replicated.narrowPeak.bb;Experiment_date_released=05/04/2016;File_analysis_title=ENCODE3 hg19;schema=BED6+4	Nervous	Adult	activeHistoneMark
NGEN001826	ENCODE	ENCFF093TUA.bed.gz	68374	55565655	replicated peaks	hg19	Myoblast	Primary cell	CL:0000515	Skeletal Muscle	ENCSR000ANF	1, 2	1_1 ,2_1	H3K27ac	Histone ChIP-seq	bed narrowPeak	1771601	/project/wang4/GADB/Annotationtracks/ENCODE/data/Histone_ChIP-seq/narrowpeak/hg19/1	2018-04-06	2017-05-04	08/22/2024	https://tf.lisanwanglab.org/GADB/Annotationtracks/ENCODE/data/Histone_ChIP-seq/narrowpeak/hg19/1/ENCFF093TUA.bed.gz	f2ddaf88872ddf2709d38d574033e060	wget https://tf.lisanwanglab.org/GADB/Annotationtracks/ENCODE/data/Histone_ChIP-seq/narrowpeak/hg19/1/ENCFF093TUA.bed.gz -P GADB/Annotationtracks/ENCODE/data/Histone_ChIP-seq/narrowpeak/hg19/1/	wget https://tf.lisanwanglab.org/GADB/Annotationtracks/ENCODE/data/Histone_ChIP-seq/narrowpeak/hg19/1/ENCFF093TUA.bed.gz.tbi -P GADB/Annotationtracks/ENCODE/data/Histone_ChIP-seq/narrowpeak/hg19/1/	https://www.encodeproject.org	https://www.encodeproject.org/files/ENCFF093TUA/@@download/ENCFF093TUA.bigBed	wget https://tf.lisanwanglab.org/GADB/Annotationtracks/Downloads/ENCODE/ENCFF093TUA.bigBed -P GADB/Annotationtracks/Downloads/ENCODE/	e4a777a5f433240fed1c7d9906672e48	Histone ChIP-seq peaks	Histone ChIP-seq H3K27ac replicated peaks	Biosample_summary=Skeletal muscle myoblast male adult (22 years);Lab=Bradley Bernstein, Broad;System=musculature;Submitted_track_name=final.replicated.narrowPeak.bb;Experiment_date_released=02/10/2011;File_analysis_title=ENCODE3 hg19;premapping_cell_type=Myoblast;tissue_of_origin=Skeletal muscle;schema=BED6+4	Muscular	Adult	activeHistoneMark
NGEN001848	ENCODE	ENCFF095EOG.bed.gz	124491	18672295	peaks	hg19	Fibroblast	Primary cell	CL:0002547	Blood Vessel	ENCSR000EMC	1	1_1	Not applicable	DNase-seq	bed narrowPeak	1245470	/project/wang4/GADB/Annotationtracks/ENCODE/data/DNase-seq/narrowpeak/hg19	2018-04-06	05/14/2018	08/22/2024	https://tf.lisanwanglab.org/GADB/Annotationtracks/ENCODE/data/DNase-seq/narrowpeak/hg19/ENCFF095EOG.bed.gz	fbe4cfc2137240cffa1b7f117ab7a5a1	wget https://tf.lisanwanglab.org/GADB/Annotationtracks/ENCODE/data/DNase-seq/narrowpeak/hg19/ENCFF095EOG.bed.gz -P GADB/Annotationtracks/ENCODE/data/DNase-seq/narrowpeak/hg19/	wget https://tf.lisanwanglab.org/GADB/Annotationtracks/ENCODE/data/DNase-seq/narrowpeak/hg19/ENCFF095EOG.bed.gz.tbi -P GADB/Annotationtracks/ENCODE/data/DNase-seq/narrowpeak/hg19/	https://www.encodeproject.org	https://www.encodeproject.org/files/ENCFF095EOG/@@download/ENCFF095EOG.bigBed	wget https://tf.lisanwanglab.org/GADB/Annotationtracks/Downloads/ENCODE/ENCFF095EOG.bigBed -P GADB/Annotationtracks/Downloads/ENCODE/	7218c46cd090f01ea045dc02bcbdf050	Accessible chromatin	DNase-seq peaks	Biosample_summary=Fibroblast of the aortic adventitia female;Lab=John Stamatoyannopoulos, UW;System=circulatory system;Submitted_track_name=ENCSR000EMC_rep1_1_se_bwa_biorep_filtered_peaks.bb;previous_filer_cell_type=Fibroblast of the aortic adventitia;Experiment_date_released=12/16/2010;File_analysis_title=ENCODE3 hg19;premapping_cell_type=Fibroblast;tissue_of_origin=Aortic adventitia;schema=BED6…	Cardiovascular	Unknown	DNase
NGEN001918	ENCODE	ENCFF099RQA.bed.gz	65937	69499768	replicated peaks	hg19	Astrocyte	Primary cell	CL:0000127	Brain	ENCSR000ART	1, 2	1_1 ,2_1	H3K9ac	Histone ChIP-seq	bed narrowPeak	1900483	/project/wang4/GADB/Annotationtracks/ENCODE/data/Histone_ChIP-seq/narrowpeak/hg19/1	2018-04-06	04/14/2017	08/22/2024	https://tf.lisanwanglab.org/GADB/Annotationtracks/ENCODE/data/Histone_ChIP-seq/narrowpeak/hg19/1/ENCFF099RQA.bed.gz	04b0ede1ad906ec93b03893f8cfda79b	wget https://tf.lisanwanglab.org/GADB/Annotationtracks/ENCODE/data/Histone_ChIP-seq/narrowpeak/hg19/1/ENCFF099RQA.bed.gz -P GADB/Annotationtracks/ENCODE/data/Histone_ChIP-seq/narrowpeak/hg19/1/	wget https://tf.lisanwanglab.org/GADB/Annotationtracks/ENCODE/data/Histone_ChIP-seq/narrowpeak/hg19/1/ENCFF099RQA.bed.gz.tbi -P GADB/Annotationtracks/ENCODE/data/Histone_ChIP-seq/narrowpeak/hg19/1/	https://www.encodeproject.org	https://www.encodeproject.org/files/ENCFF099RQA/@@download/ENCFF099RQA.bigBed	wget https://tf.lisanwanglab.org/GADB/Annotationtracks/Downloads/ENCODE/ENCFF099RQA.bigBed -P GADB/Annotationtracks/Downloads/ENCODE/	4b6bd4f7f9d459b0e9392ddf05729e88	Histone ChIP-seq peaks	Histone ChIP-seq H3K9ac replicated peaks	Biosample_summary=Astrocyte;Lab=Bradley Bernstein, Broad;System=central nervous system;Submitted_track_name=final.replicated.narrowPeak.bb;Experiment_date_released=03/06/2012;File_analysis_title=ENCODE3 hg19;schema=BED6+4	Nervous	Unknown	activeHistoneMark
NGEN001949	ENCODE	ENCFF102LZH.bed.gz	18979	20815038	replicated peaks	hg19	Pancreas	Tissue	UBERON:0001150	Digestive	ENCSR876DCP	1, 2	1_1 ,2_1	H3K4me3	Histone ChIP-seq	bed narrowPeak	527131	/project/wang4/GADB/Annotationtracks/ENCODE/data/Histone_ChIP-seq/narrowpeak/hg19/1	2018-04-06	10/28/2016	08/22/2024	https://tf.lisanwanglab.org/GADB/Annotationtracks/ENCODE/data/Histone_ChIP-seq/narrowpeak/hg19/1/ENCFF102LZH.bed.gz	128a5d978db83a452e782b52b3b5a92b	wget https://tf.lisanwanglab.org/GADB/Annotationtracks/ENCODE/data/Histone_ChIP-seq/narrowpeak/hg19/1/ENCFF102LZH.bed.gz -P GADB/Annotationtracks/ENCODE/data/Histone_ChIP-seq/narrowpeak/hg19/1/	wget https://tf.lisanwanglab.org/GADB/Annotationtracks/ENCODE/data/Histone_ChIP-seq/narrowpeak/hg19/1/ENCFF102LZH.bed.gz.tbi -P GADB/Annotationtracks/ENCODE/data/Histone_ChIP-seq/narrowpeak/hg19/1/	https://www.encodeproject.org	https://www.encodeproject.org/files/ENCFF102LZH/@@download/ENCFF102LZH.bigBed	wget https://tf.lisanwanglab.org/GADB/Annotationtracks/Downloads/ENCODE/ENCFF102LZH.bigBed -P GADB/Annotationtracks/Downloads/ENCODE/	853e701de6a7568013c1db2fdc18b725	Histone ChIP-seq peaks	Histone ChIP-seq H3K4me3 replicated peaks	Biosample_summary=Body of pancreas tissue male adult (37 years);Lab=Bradley Bernstein, Broad;Submitted_track_name=final.replicated.narrowPeak.bb;Project=EN-TEx;Experiment_date_released=07/28/2016;File_analysis_title=ENCODE3 hg19;schema=BED6+4	Digestive	Adult	activeHistoneMark
NGEN001965	ENCODE	ENCFF104CCE.bed.gz	36642	39706860	replicated peaks	hg19	Myotube	In vitro differentiated cells	CL:0002372	Skeletal Muscle	ENCSR000ANZ	1, 2	1_1 ,2_1	H3K4me3	Histone ChIP-seq	bed narrowPeak	1020119	/project/wang4/GADB/Annotationtracks/ENCODE/data/Histone_ChIP-seq/narrowpeak/hg19/1	2018-04-06	2017-07-04	08/22/2024	https://tf.lisanwanglab.org/GADB/Annotationtracks/ENCODE/data/Histone_ChIP-seq/narrowpeak/hg19/1/ENCFF104CCE.bed.gz	254267016ed51443a2969894565e0198	wget https://tf.lisanwanglab.org/GADB/Annotationtracks/ENCODE/data/Histone_ChIP-seq/narrowpeak/hg19/1/ENCFF104CCE.bed.gz -P GADB/Annotationtracks/ENCODE/data/Histone_ChIP-seq/narrowpeak/hg19/1/	wget https://tf.lisanwanglab.org/GADB/Annotationtracks/ENCODE/data/Histone_ChIP-seq/narrowpeak/hg19/1/ENCFF104CCE.bed.gz.tbi -P GADB/Annotationtracks/ENCODE/data/Histone_ChIP-seq/narrowpeak/hg19/1/	https://www.encodeproject.org	https://www.encodeproject.org/files/ENCFF104CCE/@@download/ENCFF104CCE.bigBed	wget https://tf.lisanwanglab.org/GADB/Annotationtracks/Downloads/ENCODE/ENCFF104CCE.bigBed -P GADB/Annotationtracks/Downloads/ENCODE/	f3365cc63796f85fa2fcc89e725c7401	Histone ChIP-seq peaks	Histone ChIP-seq H3K4me3 replicated peaks	Biosample_summary=Myotube originated from skeletal muscle myoblast male adult (22 years);Lab=Bradley Bernstein, Broad;System=musculature;Submitted_track_name=final.replicated.narrowPeak.bb;Experiment_date_released=02/10/2011;File_analysis_title=ENCODE3 hg19;schema=BED6+4	Muscular	Adult	activeHistoneMark
NGEN001966	ENCODE	ENCFF104CFE.bed.gz	140041	21001186	peaks	hg19	T-helper 1 cell	Primary cell	CL:0000545	Immune	ENCSR000EQD	1	1_1 ,1_3	Not applicable	DNase-seq	bed narrowPeak	1433259	/project/wang4/GADB/Annotationtracks/ENCODE/data/DNase-seq/narrowpeak/hg19	2018-04-06	05/14/2018	08/21/2024	https://tf.lisanwanglab.org/GADB/Annotationtracks/ENCODE/data/DNase-seq/narrowpeak/hg19/ENCFF104CFE.bed.gz	08818a7b9c4e3aded7d45345c6683f6b	wget https://tf.lisanwanglab.org/GADB/Annotationtracks/ENCODE/data/DNase-seq/narrowpeak/hg19/ENCFF104CFE.bed.gz -P GADB/Annotationtracks/ENCODE/data/DNase-seq/narrowpeak/hg19/	wget https://tf.lisanwanglab.org/GADB/Annotationtracks/ENCODE/data/DNase-seq/narrowpeak/hg19/ENCFF104CFE.bed.gz.tbi -P GADB/Annotationtracks/ENCODE/data/DNase-seq/narrowpeak/hg19/	https://www.encodeproject.org	https://www.encodeproject.org/files/ENCFF104CFE/@@download/ENCFF104CFE.bigBed	wget https://tf.lisanwanglab.org/GADB/Annotationtracks/Downloads/ENCODE/ENCFF104CFE.bigBed -P GADB/Annotationtracks/Downloads/ENCODE/	5d74a333e9803a373738bb3fefb2cadf	Accessible chromatin	DNase-seq peaks	Biosample_summary=T-helper 1 cell female adult (26 years);Lab=John Stamatoyannopoulos, UW;System=immune system;Submitted_track_name=ENCSR000EQD_rep1_1_rep1_3_se_bwa_biorep_filtered_peaks.bb;Experiment_date_released=07/23/2012;File_analysis_title=ENCODE3 hg19;schema=BED6+4	Lymphatic	Adult	DNase
NGEN002003	ENCODE	ENCFF106JSH.bed.gz	127345	19101398	peaks	hg19	Epithelial cell	Primary cell	CL:0002252	Digestive	ENCSR000ENN	2	2_1	Not applicable	DNase-seq	bed narrowPeak	1266255	/project/wang4/GADB/Annotationtracks/ENCODE/data/DNase-seq/narrowpeak/hg19	2018-04-06	2018-07-05	08/22/2024	https://tf.lisanwanglab.org/GADB/Annotationtracks/ENCODE/data/DNase-seq/narrowpeak/hg19/ENCFF106JSH.bed.gz	bf47cf4519417d2d7ba7850210398b62	wget https://tf.lisanwanglab.org/GADB/Annotationtracks/ENCODE/data/DNase-seq/narrowpeak/hg19/ENCFF106JSH.bed.gz -P GADB/Annotationtracks/ENCODE/data/DNase-seq/narrowpeak/hg19/	wget https://tf.lisanwanglab.org/GADB/Annotationtracks/ENCODE/data/DNase-seq/narrowpeak/hg19/ENCFF106JSH.bed.gz.tbi -P GADB/Annotationtracks/ENCODE/data/DNase-seq/narrowpeak/hg19/	https://www.encodeproject.org	https://www.encodeproject.org/files/ENCFF106JSH/@@download/ENCFF106JSH.bigBed	wget https://tf.lisanwanglab.org/GADB/Annotationtracks/Downloads/ENCODE/ENCFF106JSH.bigBed -P GADB/Annotationtracks/Downloads/ENCODE/	e834c3d7c7625a47ee7c4d9b306c211c	Accessible chromatin	DNase-seq peaks	Biosample_summary=Epithelial cell of esophagus;Lab=John Stamatoyannopoulos, UW;System=digestive system;Submitted_track_name=ENCSR000ENN_rep2_1_se_bwa_biorep_filtered_peaks.bb;previous_filer_cell_type=Epithelial cell of esophagus;Experiment_date_released=12/16/2010;File_analysis_title=ENCODE3 hg19;premapping_cell_type=Epithelial cell;tissue_of_origin=Esophagus;schema=BED6+4	Digestive	Unknown	DNase
NGEN002038	ENCODE	ENCFF108MFI.bed.gz	110135	16519429	peaks	hg19	Fibroblast	Primary cell	CL:0002553	Lung	ENCSR000EPR	2	2_1	Not applicable	DNase-seq	bed narrowPeak	1100257	/project/wang4/GADB/Annotationtracks/ENCODE/data/DNase-seq/narrowpeak/hg19	2018-04-06	2018-07-05	08/22/2024	https://tf.lisanwanglab.org/GADB/Annotationtracks/ENCODE/data/DNase-seq/narrowpeak/hg19/ENCFF108MFI.bed.gz	ec6360dc2b357a81beb937b90beef8ee	wget https://tf.lisanwanglab.org/GADB/Annotationtracks/ENCODE/data/DNase-seq/narrowpeak/hg19/ENCFF108MFI.bed.gz -P GADB/Annotationtracks/ENCODE/data/DNase-seq/narrowpeak/hg19/	wget https://tf.lisanwanglab.org/GADB/Annotationtracks/ENCODE/data/DNase-seq/narrowpeak/hg19/ENCFF108MFI.bed.gz.tbi -P GADB/Annotationtracks/ENCODE/data/DNase-seq/narrowpeak/hg19/	https://www.encodeproject.org	https://www.encodeproject.org/files/ENCFF108MFI/@@download/ENCFF108MFI.bigBed	wget https://tf.lisanwanglab.org/GADB/Annotationtracks/Downloads/ENCODE/ENCFF108MFI.bigBed -P GADB/Annotationtracks/Downloads/ENCODE/	6145c052949dd67c71d9ab808b566848	Accessible chromatin	DNase-seq peaks	Biosample_summary=Fibroblast of lung male adult (45 years);Lab=John Stamatoyannopoulos, UW;System=respiratory system;Submitted_track_name=ENCSR000EPR_rep2_1_se_bwa_biorep_filtered_peaks.bb;previous_filer_cell_type=Fibroblast of lung;Experiment_date_released=12/16/2010;File_analysis_title=ENCODE3 hg19;premapping_cell_type=Fibroblast;tissue_of_origin=Lung;old_tissue_category=Lung;schema=BED6+4	Respiratory	Adult	DNase
NGEN002086	ENCODE	ENCFF110TAM.bed.gz	112122	16817204	peaks	hg19	Fibroblast	Primary cell	CL:0002548	Heart	ENCSR000ENH	2	2_1	Not applicable	DNase-seq	bed narrowPeak	1120652	/project/wang4/GADB/Annotationtracks/ENCODE/data/DNase-seq/narrowpeak/hg19	2018-04-06	2018-07-05	08/22/2024	https://tf.lisanwanglab.org/GADB/Annotationtracks/ENCODE/data/DNase-seq/narrowpeak/hg19/ENCFF110TAM.bed.gz	ad4382b270e0f6a74a038f6e2b9937c4	wget https://tf.lisanwanglab.org/GADB/Annotationtracks/ENCODE/data/DNase-seq/narrowpeak/hg19/ENCFF110TAM.bed.gz -P GADB/Annotationtracks/ENCODE/data/DNase-seq/narrowpeak/hg19/	wget https://tf.lisanwanglab.org/GADB/Annotationtracks/ENCODE/data/DNase-seq/narrowpeak/hg19/ENCFF110TAM.bed.gz.tbi -P GADB/Annotationtracks/ENCODE/data/DNase-seq/narrowpeak/hg19/	https://www.encodeproject.org	https://www.encodeproject.org/files/ENCFF110TAM/@@download/ENCFF110TAM.bigBed	wget https://tf.lisanwanglab.org/GADB/Annotationtracks/Downloads/ENCODE/ENCFF110TAM.bigBed -P GADB/Annotationtracks/Downloads/ENCODE/	08ebf1fbb51d57c567a19804ef469dac	Accessible chromatin	DNase-seq peaks	Biosample_summary=Cardiac fibroblast;Lab=John Stamatoyannopoulos, UW;System=circulatory system;Submitted_track_name=ENCSR000ENH_rep2_1_se_bwa_biorep_filtered_peaks.bb;previous_filer_cell_type=Cardiac fibroblast;Experiment_date_released=12/16/2010;File_analysis_title=ENCODE3 hg19;premapping_cell_type=Fibroblast;tissue_of_origin=Cardiac;schema=BED6+4	Cardiovascular	Unknown	DNase
NGEN002176	ENCODE	ENCFF116THX.bed.gz	177825	26633060	peaks	hg19	Heart	Tissue	UBERON:0000948	Heart	ENCSR000EJQ	2	2_1	Not applicable	DNase-seq	bed narrowPeak	1731047	/project/wang4/GADB/Annotationtracks/ENCODE/data/DNase-seq/narrowpeak/hg19	2018-04-06	05/14/2018	08/21/2024	https://tf.lisanwanglab.org/GADB/Annotationtracks/ENCODE/data/DNase-seq/narrowpeak/hg19/ENCFF116THX.bed.gz	af0f243c9195cde665b4d13996290fbe	wget https://tf.lisanwanglab.org/GADB/Annotationtracks/ENCODE/data/DNase-seq/narrowpeak/hg19/ENCFF116THX.bed.gz -P GADB/Annotationtracks/ENCODE/data/DNase-seq/narrowpeak/hg19/	wget https://tf.lisanwanglab.org/GADB/Annotationtracks/ENCODE/data/DNase-seq/narrowpeak/hg19/ENCFF116THX.bed.gz.tbi -P GADB/Annotationtracks/ENCODE/data/DNase-seq/narrowpeak/hg19/	https://www.encodeproject.org	https://www.encodeproject.org/files/ENCFF116THX/@@download/ENCFF116THX.bigBed	wget https://tf.lisanwanglab.org/GADB/Annotationtracks/Downloads/ENCODE/ENCFF116THX.bigBed -P GADB/Annotationtracks/Downloads/ENCODE/	816fd397af6079170a0eef90f22d1023	Accessible chromatin	DNase-seq peaks	Biosample_summary=Heart tissue male adult (27 years) and male adult (35 years);Lab=Gregory Crawford, Duke;System=circulatory system;Submitted_track_name=ENCSR000EJQ_rep2_1_se_bwa_biorep_filtered_peaks.bb;Experiment_date_released=08/28/2012;File_analysis_title=ENCODE3 hg19;schema=BED6+4	Cardiovascular	Adult	DNase
NGEN002404	ENCODE	ENCFF132VPT.bed.gz	303564	45463366	peaks	hg19	Sigmoid colon	Tissue	UBERON:0001159	Digestive	ENCSR391YAV	1	1_1	Not applicable	DNase-seq	bed narrowPeak	2795837	/project/wang4/GADB/Annotationtracks/ENCODE/data/DNase-seq/narrowpeak/hg19	2018-04-06	05/14/2018	08/21/2024	https://tf.lisanwanglab.org/GADB/Annotationtracks/ENCODE/data/DNase-seq/narrowpeak/hg19/ENCFF132VPT.bed.gz	594fcced88485d65f5af72d3355f563c	wget https://tf.lisanwanglab.org/GADB/Annotationtracks/ENCODE/data/DNase-seq/narrowpeak/hg19/ENCFF132VPT.bed.gz -P GADB/Annotationtracks/ENCODE/data/DNase-seq/narrowpeak/hg19/	wget https://tf.lisanwanglab.org/GADB/Annotationtracks/ENCODE/data/DNase-seq/narrowpeak/hg19/ENCFF132VPT.bed.gz.tbi -P GADB/Annotationtracks/ENCODE/data/DNase-seq/narrowpeak/hg19/	https://www.encodeproject.org	https://www.encodeproject.org/files/ENCFF132VPT/@@download/ENCFF132VPT.bigBed	wget https://tf.lisanwanglab.org/GADB/Annotationtracks/Downloads/ENCODE/ENCFF132VPT.bigBed -P GADB/Annotationtracks/Downloads/ENCODE/	8a807d08d5007a4d17e090c9eaf3a4e3	Accessible chromatin	DNase-seq peaks	Biosample_summary=Sigmoid colon tissue male adult (54 years);Lab=John Stamatoyannopoulos, UW;System=digestive system;Submitted_track_name=ENCSR391YAV_rep1_1_pe_bwa_biorep_filtered_peaks.bb;Project=EN-TEx;Experiment_date_released=11/01/2017;File_analysis_title=ENCODE3 hg19;schema=BED6+4	Digestive	Adult	DNase
NGEN002565	ENCODE	ENCFF143AVI.bed.gz	328491	49179675	peaks	hg19	Tibial artery	Tissue	UBERON:0007610	Blood Vessel	ENCSR080ISA	1	1_1	Not applicable	DNase-seq	bed narrowPeak	3068103	/project/wang4/GADB/Annotationtracks/ENCODE/data/DNase-seq/narrowpeak/hg19	2018-04-06	05/14/2018	08/22/2024	https://tf.lisanwanglab.org/GADB/Annotationtracks/ENCODE/data/DNase-seq/narrowpeak/hg19/ENCFF143AVI.bed.gz	765cf10948890b81e8b7feabb5ccbded	wget https://tf.lisanwanglab.org/GADB/Annotationtracks/ENCODE/data/DNase-seq/narrowpeak/hg19/ENCFF143AVI.bed.gz -P GADB/Annotationtracks/ENCODE/data/DNase-seq/narrowpeak/hg19/	wget https://tf.lisanwanglab.org/GADB/Annotationtracks/ENCODE/data/DNase-seq/narrowpeak/hg19/ENCFF143AVI.bed.gz.tbi -P GADB/Annotationtracks/ENCODE/data/DNase-seq/narrowpeak/hg19/	https://www.encodeproject.org	https://www.encodeproject.org/files/ENCFF143AVI/@@download/ENCFF143AVI.bigBed	wget https://tf.lisanwanglab.org/GADB/Annotationtracks/Downloads/ENCODE/ENCFF143AVI.bigBed -P GADB/Annotationtracks/Downloads/ENCODE/	4d889e6d6ac98e1de50b5ae041ebee0a	Accessible chromatin	DNase-seq peaks	Biosample_summary=Tibial artery tissue female adult (53 years);Lab=John Stamatoyannopoulos, UW;System=circulatory system;Submitted_track_name=ENCSR080ISA_rep1_1_pe_bwa_biorep_filtered_peaks.bb;Project=EN-TEx;Experiment_date_released=10/01/2017;File_analysis_title=ENCODE3 hg19;schema=BED6+4	Cardiovascular	Adult	DNase
NGEN002573	ENCODE	ENCFF143LOE.bed.gz	112679	53250413	replicated peaks	hg19	Fibroblast	Primary cell	CL:0002551	Skin	ENCSR000ARV	1, 2	1_1 ,2_1	H3K4me1	Histone ChIP-seq	bed narrowPeak	2547198	/project/wang4/GADB/Annotationtracks/ENCODE/data/Histone_ChIP-seq/narrowpeak/hg19/1	2018-04-06	2017-07-02	08/22/2024	https://tf.lisanwanglab.org/GADB/Annotationtracks/ENCODE/data/Histone_ChIP-seq/narrowpeak/hg19/1/ENCFF143LOE.bed.gz	79a7379b69aa1e84afbff2c2cb043d56	wget https://tf.lisanwanglab.org/GADB/Annotationtracks/ENCODE/data/Histone_ChIP-seq/narrowpeak/hg19/1/ENCFF143LOE.bed.gz -P GADB/Annotationtracks/ENCODE/data/Histone_ChIP-seq/narrowpeak/hg19/1/	wget https://tf.lisanwanglab.org/GADB/Annotationtracks/ENCODE/data/Histone_ChIP-seq/narrowpeak/hg19/1/ENCFF143LOE.bed.gz.tbi -P GADB/Annotationtracks/ENCODE/data/Histone_ChIP-seq/narrowpeak/hg19/1/	https://www.encodeproject.org	https://www.encodeproject.org/files/ENCFF143LOE/@@download/ENCFF143LOE.bigBed	wget https://tf.lisanwanglab.org/GADB/Annotationtracks/Downloads/ENCODE/ENCFF143LOE.bigBed -P GADB/Annotationtracks/Downloads/ENCODE/	6784f378030662bdf92e4fcf2c0822ec	Histone ChIP-seq peaks	Histone ChIP-seq H3K4me1 replicated peaks	Biosample_summary=Fibroblast of dermis;Lab=Bradley Bernstein, Broad;System=integumental system;Submitted_track_name=final.replicated.narrowPeak.bb;previous_filer_cell_type=Fibroblast of dermis;Experiment_date_released=03/06/2012;File_analysis_title=ENCODE3 hg19;premapping_cell_type=Fibroblast;tissue_of_origin=Dermis;schema=BED6+4	Integumentary	Unknown	activeHistoneMark
NGEN002717	ENCODE	ENCFF153ERV.bed.gz	63244	9481505	peaks	hg19	T-helper 1 cell	Primary cell	CL:0000545	Immune	ENCSR000EQE	1	1_1	Not applicable	DNase-seq	bed narrowPeak	634667	/project/wang4/GADB/Annotationtracks/ENCODE/data/DNase-seq/narrowpeak/hg19	2018-04-06	05/14/2018	08/22/2024	https://tf.lisanwanglab.org/GADB/Annotationtracks/ENCODE/data/DNase-seq/narrowpeak/hg19/ENCFF153ERV.bed.gz	1dda4773d24b6f7af810d1acbe5050b1	wget https://tf.lisanwanglab.org/GADB/Annotationtracks/ENCODE/data/DNase-seq/narrowpeak/hg19/ENCFF153ERV.bed.gz -P GADB/Annotationtracks/ENCODE/data/DNase-seq/narrowpeak/hg19/	wget https://tf.lisanwanglab.org/GADB/Annotationtracks/ENCODE/data/DNase-seq/narrowpeak/hg19/ENCFF153ERV.bed.gz.tbi -P GADB/Annotationtracks/ENCODE/data/DNase-seq/narrowpeak/hg19/	https://www.encodeproject.org	https://www.encodeproject.org/files/ENCFF153ERV/@@download/ENCFF153ERV.bigBed	wget https://tf.lisanwanglab.org/GADB/Annotationtracks/Downloads/ENCODE/ENCFF153ERV.bigBed -P GADB/Annotationtracks/Downloads/ENCODE/	5c007519633c7591e81a9c7918ff2be5	Accessible chromatin	DNase-seq peaks	Biosample_summary=T-helper 1 cell male adult (33 years);Lab=John Stamatoyannopoulos, UW;System=immune system;Submitted_track_name=ENCSR000EQE_rep1_1_se_bwa_biorep_filtered_peaks.bb;Experiment_date_released=07/23/2012;File_analysis_title=ENCODE3 hg19;schema=BED6+4	Lymphatic	Adult	DNase
NGEN002764	ENCODE	ENCFF155SBP.bed.gz	86955	13036814	peaks	hg19	Myotube	In vitro differentiated cells	CL:0002372	Skeletal Muscle	ENCSR000EOP	1	1_1	Not applicable	DNase-seq	bed narrowPeak	874169	/project/wang4/GADB/Annotationtracks/ENCODE/data/DNase-seq/narrowpeak/hg19	2018-04-06	05/14/2018	08/22/2024	https://tf.lisanwanglab.org/GADB/Annotationtracks/ENCODE/data/DNase-seq/narrowpeak/hg19/ENCFF155SBP.bed.gz	d08dd3444556ee04ad9ad30033ddaa99	wget https://tf.lisanwanglab.org/GADB/Annotationtracks/ENCODE/data/DNase-seq/narrowpeak/hg19/ENCFF155SBP.bed.gz -P GADB/Annotationtracks/ENCODE/data/DNase-seq/narrowpeak/hg19/	wget https://tf.lisanwanglab.org/GADB/Annotationtracks/ENCODE/data/DNase-seq/narrowpeak/hg19/ENCFF155SBP.bed.gz.tbi -P GADB/Annotationtracks/ENCODE/data/DNase-seq/narrowpeak/hg19/	https://www.encodeproject.org	https://www.encodeproject.org/files/ENCFF155SBP/@@download/ENCFF155SBP.bigBed	wget https://tf.lisanwanglab.org/GADB/Annotationtracks/Downloads/ENCODE/ENCFF155SBP.bigBed -P GADB/Annotationtracks/Downloads/ENCODE/	14ce87599024ca667da245d24e566593	Accessible chromatin	DNase-seq peaks	Biosample_summary=Myotube originated from skeletal muscle myoblast;Lab=John Stamatoyannopoulos, UW;System=musculature;Submitted_track_name=ENCSR000EOP_rep1_1_se_bwa_biorep_filtered_peaks.bb;Experiment_date_released=10/19/2011;File_analysis_title=ENCODE3 hg19;schema=BED6+4	Muscular	Unknown	DNase
NGEN002767	ENCODE	ENCFF155YOD.bed.gz	43261	63701530	replicated peaks	hg19	Epithelium	Tissue	UBERON:0006920	Digestive	ENCSR508UPW	1, 2	1_1 ,2_1	H3K4me3	Histone ChIP-seq	bed narrowPeak	1235548	/project/wang4/GADB/Annotationtracks/ENCODE/data/Histone_ChIP-seq/narrowpeak/hg19/1	2018-04-06	2016-03-11	08/22/2024	https://tf.lisanwanglab.org/GADB/Annotationtracks/ENCODE/data/Histone_ChIP-seq/narrowpeak/hg19/1/ENCFF155YOD.bed.gz	fafcae3bfceacc4a4b7d3a430c718bb2	wget https://tf.lisanwanglab.org/GADB/Annotationtracks/ENCODE/data/Histone_ChIP-seq/narrowpeak/hg19/1/ENCFF155YOD.bed.gz -P GADB/Annotationtracks/ENCODE/data/Histone_ChIP-seq/narrowpeak/hg19/1/	wget https://tf.lisanwanglab.org/GADB/Annotationtracks/ENCODE/data/Histone_ChIP-seq/narrowpeak/hg19/1/ENCFF155YOD.bed.gz.tbi -P GADB/Annotationtracks/ENCODE/data/Histone_ChIP-seq/narrowpeak/hg19/1/	https://www.encodeproject.org	https://www.encodeproject.org/files/ENCFF155YOD/@@download/ENCFF155YOD.bigBed	wget https://tf.lisanwanglab.org/GADB/Annotationtracks/Downloads/ENCODE/ENCFF155YOD.bigBed -P GADB/Annotationtracks/Downloads/ENCODE/	184bce7ca6e56323b0beb12c2a497cd4	Histone ChIP-seq peaks	Histone ChIP-seq H3K4me3 replicated peaks	Biosample_summary=Esophagus squamous epithelium tissue female adult (53 years);Lab=Bradley Bernstein, Broad;System=digestive system;Submitted_track_name=final.replicated.narrowPeak.bb;Project=EN-TEx;Experiment_date_released=11/02/2016;File_analysis_title=ENCODE3 hg19;premapping_cell_type=Epithelium;tissue_of_origin=Esophagus squamous;schema=BED6+4	Digestive	Adult	activeHistoneMark
NGEN002845	ENCODE	ENCFF160NNU.bed.gz	382607	57386226	peaks	hg19	Epithelial cell	Primary cell	CL:0002252	Digestive	ENCSR000ENN	1	1_1	Not applicable	DNase-seq	bed narrowPeak	3825186	/project/wang4/GADB/Annotationtracks/ENCODE/data/DNase-seq/narrowpeak/hg19	2018-04-06	2018-07-05	08/22/2024	https://tf.lisanwanglab.org/GADB/Annotationtracks/ENCODE/data/DNase-seq/narrowpeak/hg19/ENCFF160NNU.bed.gz	406753afdbafa8c441cf9783b0c11a0f	wget https://tf.lisanwanglab.org/GADB/Annotationtracks/ENCODE/data/DNase-seq/narrowpeak/hg19/ENCFF160NNU.bed.gz -P GADB/Annotationtracks/ENCODE/data/DNase-seq/narrowpeak/hg19/	wget https://tf.lisanwanglab.org/GADB/Annotationtracks/ENCODE/data/DNase-seq/narrowpeak/hg19/ENCFF160NNU.bed.gz.tbi -P GADB/Annotationtracks/ENCODE/data/DNase-seq/narrowpeak/hg19/	https://www.encodeproject.org	https://www.encodeproject.org/files/ENCFF160NNU/@@download/ENCFF160NNU.bigBed	wget https://tf.lisanwanglab.org/GADB/Annotationtracks/Downloads/ENCODE/ENCFF160NNU.bigBed -P GADB/Annotationtracks/Downloads/ENCODE/	19e1dd81660d47e51d344882010c7db1	Accessible chromatin	DNase-seq peaks	Biosample_summary=Epithelial cell of esophagus;Lab=John Stamatoyannopoulos, UW;System=digestive system;Submitted_track_name=ENCSR000ENN_rep1_1_se_bwa_biorep_filtered_peaks.bb;previous_filer_cell_type=Epithelial cell of esophagus;Experiment_date_released=12/16/2010;File_analysis_title=ENCODE3 hg19;premapping_cell_type=Epithelial cell;tissue_of_origin=Esophagus;schema=BED6+4	Digestive	Unknown	DNase
NGEN003057	ENCODE	ENCFF174WZO.bed.gz	56739	44189314	replicated peaks	hg19	Gastroesophageal sphincter	Tissue	UBERON:0004550	Digestive	ENCSR872WVR	1, 2	1_1 ,2_1	H3K4me1	Histone ChIP-seq	bed narrowPeak	1306787	/project/wang4/GADB/Annotationtracks/ENCODE/data/Histone_ChIP-seq/narrowpeak/hg19/1	2018-04-06	01/27/2017	08/22/2024	https://tf.lisanwanglab.org/GADB/Annotationtracks/ENCODE/data/Histone_ChIP-seq/narrowpeak/hg19/1/ENCFF174WZO.bed.gz	603d124a16575ba1e4cae251e1ae048b	wget https://tf.lisanwanglab.org/GADB/Annotationtracks/ENCODE/data/Histone_ChIP-seq/narrowpeak/hg19/1/ENCFF174WZO.bed.gz -P GADB/Annotationtracks/ENCODE/data/Histone_ChIP-seq/narrowpeak/hg19/1/	wget https://tf.lisanwanglab.org/GADB/Annotationtracks/ENCODE/data/Histone_ChIP-seq/narrowpeak/hg19/1/ENCFF174WZO.bed.gz.tbi -P GADB/Annotationtracks/ENCODE/data/Histone_ChIP-seq/narrowpeak/hg19/1/	https://www.encodeproject.org	https://www.encodeproject.org/files/ENCFF174WZO/@@download/ENCFF174WZO.bigBed	wget https://tf.lisanwanglab.org/GADB/Annotationtracks/Downloads/ENCODE/ENCFF174WZO.bigBed -P GADB/Annotationtracks/Downloads/ENCODE/	86e3b4c7b8eb0dd51756f76b514cbd36	Histone ChIP-seq peaks	Histone ChIP-seq H3K4me1 replicated peaks	Biosample_summary=Gastroesophageal sphincter tissue female adult (53 years);Lab=Bradley Bernstein, Broad;System=musculature,digestive system;Submitted_track_name=final.replicated.narrowPeak.bb;Project=EN-TEx;Experiment_date_released=11/03/2016;File_analysis_title=ENCODE3 hg19;schema=BED6+4	Digestive	Adult	activeHistoneMark
NGEN003087	ENCODE	ENCFF176TDW.bed.gz	46174	62428227	replicated peaks	hg19	Epithelium	Tissue	UBERON:0008367	Breast	ENCSR416AUW	1, 2	1_1 ,2_1	H3K4me3	Histone ChIP-seq	bed narrowPeak	1274565	/project/wang4/GADB/Annotationtracks/ENCODE/data/Histone_ChIP-seq/narrowpeak/hg19/1	2018-04-06	2016-03-11	08/22/2024	https://tf.lisanwanglab.org/GADB/Annotationtracks/ENCODE/data/Histone_ChIP-seq/narrowpeak/hg19/1/ENCFF176TDW.bed.gz	a3e7dae4be80934de182a2667348f4fd	wget https://tf.lisanwanglab.org/GADB/Annotationtracks/ENCODE/data/Histone_ChIP-seq/narrowpeak/hg19/1/ENCFF176TDW.bed.gz -P GADB/Annotationtracks/ENCODE/data/Histone_ChIP-seq/narrowpeak/hg19/1/	wget https://tf.lisanwanglab.org/GADB/Annotationtracks/ENCODE/data/Histone_ChIP-seq/narrowpeak/hg19/1/ENCFF176TDW.bed.gz.tbi -P GADB/Annotationtracks/ENCODE/data/Histone_ChIP-seq/narrowpeak/hg19/1/	https://www.encodeproject.org	https://www.encodeproject.org/files/ENCFF176TDW/@@download/ENCFF176TDW.bigBed	wget https://tf.lisanwanglab.org/GADB/Annotationtracks/Downloads/ENCODE/ENCFF176TDW.bigBed -P GADB/Annotationtracks/Downloads/ENCODE/	f4666a390ed252a5503b8899b6825cb1	Histone ChIP-seq peaks	Histone ChIP-seq H3K4me3 replicated peaks	Biosample_summary=Breast epithelium tissue female adult (53 years);Lab=Bradley Bernstein, Broad;Submitted_track_name=final.replicated.narrowPeak.bb;Project=EN-TEx;Experiment_date_released=11/02/2016;File_analysis_title=ENCODE3 hg19;premapping_cell_type=Epithelium;tissue_of_origin=Breast;old_tissue_category=Breast;schema=BED6+4	Reproductive	Adult	activeHistoneMark
NGEN003119	ENCODE	ENCFF178WJE.bed.gz	390665	58595484	peaks	hg19	Fibroblast	Primary cell	CL:0002553	Lung	ENCSR000EPR	1	1_1	Not applicable	DNase-seq	bed narrowPeak	3894888	/project/wang4/GADB/Annotationtracks/ENCODE/data/DNase-seq/narrowpeak/hg19	2018-04-06	2018-07-05	08/22/2024	https://tf.lisanwanglab.org/GADB/Annotationtracks/ENCODE/data/DNase-seq/narrowpeak/hg19/ENCFF178WJE.bed.gz	772eb4f6fef31bf51cae7ecaa6eb32b9	wget https://tf.lisanwanglab.org/GADB/Annotationtracks/ENCODE/data/DNase-seq/narrowpeak/hg19/ENCFF178WJE.bed.gz -P GADB/Annotationtracks/ENCODE/data/DNase-seq/narrowpeak/hg19/	wget https://tf.lisanwanglab.org/GADB/Annotationtracks/ENCODE/data/DNase-seq/narrowpeak/hg19/ENCFF178WJE.bed.gz.tbi -P GADB/Annotationtracks/ENCODE/data/DNase-seq/narrowpeak/hg19/	https://www.encodeproject.org	https://www.encodeproject.org/files/ENCFF178WJE/@@download/ENCFF178WJE.bigBed	wget https://tf.lisanwanglab.org/GADB/Annotationtracks/Downloads/ENCODE/ENCFF178WJE.bigBed -P GADB/Annotationtracks/Downloads/ENCODE/	353595983a6156b70f4f7fa91e443486	Accessible chromatin	DNase-seq peaks	Biosample_summary=Fibroblast of lung male adult (45 years);Lab=John Stamatoyannopoulos, UW;System=respiratory system;Submitted_track_name=ENCSR000EPR_rep1_1_se_bwa_biorep_filtered_peaks.bb;previous_filer_cell_type=Fibroblast of lung;Experiment_date_released=12/16/2010;File_analysis_title=ENCODE3 hg19;premapping_cell_type=Fibroblast;tissue_of_origin=Lung;old_tissue_category=Lung;schema=BED6+4	Respiratory	Adult	DNase
NGEN003154	ENCODE	ENCFF181LIF.bed.gz	77074	11560585	peaks	hg19	Keratinocyte	Primary cell	CL:0000312	Skin	ENCSR000EPQ	1	1_1	Not applicable	DNase-seq	bed narrowPeak	767487	/project/wang4/GADB/Annotationtracks/ENCODE/data/DNase-seq/narrowpeak/hg19	2018-04-06	05/14/2018	08/22/2024	https://tf.lisanwanglab.org/GADB/Annotationtracks/ENCODE/data/DNase-seq/narrowpeak/hg19/ENCFF181LIF.bed.gz	652bba7ce8d2bfdb12163ca1d745c129	wget https://tf.lisanwanglab.org/GADB/Annotationtracks/ENCODE/data/DNase-seq/narrowpeak/hg19/ENCFF181LIF.bed.gz -P GADB/Annotationtracks/ENCODE/data/DNase-seq/narrowpeak/hg19/	wget https://tf.lisanwanglab.org/GADB/Annotationtracks/ENCODE/data/DNase-seq/narrowpeak/hg19/ENCFF181LIF.bed.gz.tbi -P GADB/Annotationtracks/ENCODE/data/DNase-seq/narrowpeak/hg19/	https://www.encodeproject.org	https://www.encodeproject.org/files/ENCFF181LIF/@@download/ENCFF181LIF.bigBed	wget https://tf.lisanwanglab.org/GADB/Annotationtracks/Downloads/ENCODE/ENCFF181LIF.bigBed -P GADB/Annotationtracks/Downloads/ENCODE/	64528d7408d777d4072ea05596f62f31	Accessible chromatin	DNase-seq peaks	Biosample_summary=Keratinocyte female;Lab=John Stamatoyannopoulos, UW;System=integumental system;Submitted_track_name=ENCSR000EPQ_rep1_1_se_bwa_biorep_filtered_peaks.bb;Experiment_date_released=05/04/2011;File_analysis_title=ENCODE3 hg19;schema=BED6+4	Integumentary	Unknown	DNase
NGEN003180	ENCODE	ENCFF182VGO.bed.gz	30531	43322900	replicated peaks	hg19	Gastrocnemius medialis	Tissue	UBERON:0011907	Skeletal Muscle	ENCSR206STN	1, 2	1_1 ,1_2,2_1,2_2	H3K4me3	Histone ChIP-seq	bed narrowPeak	844816	/project/wang4/GADB/Annotationtracks/ENCODE/data/Histone_ChIP-seq/narrowpeak/hg19/1	2018-04-06	2017-04-02	08/22/2024	https://tf.lisanwanglab.org/GADB/Annotationtracks/ENCODE/data/Histone_ChIP-seq/narrowpeak/hg19/1/ENCFF182VGO.bed.gz	64b278bcd5d2af85b69f7a9cc8b6da96	wget https://tf.lisanwanglab.org/GADB/Annotationtracks/ENCODE/data/Histone_ChIP-seq/narrowpeak/hg19/1/ENCFF182VGO.bed.gz -P GADB/Annotationtracks/ENCODE/data/Histone_ChIP-seq/narrowpeak/hg19/1/	wget https://tf.lisanwanglab.org/GADB/Annotationtracks/ENCODE/data/Histone_ChIP-seq/narrowpeak/hg19/1/ENCFF182VGO.bed.gz.tbi -P GADB/Annotationtracks/ENCODE/data/Histone_ChIP-seq/narrowpeak/hg19/1/	https://www.encodeproject.org	https://www.encodeproject.org/files/ENCFF182VGO/@@download/ENCFF182VGO.bigBed	wget https://tf.lisanwanglab.org/GADB/Annotationtracks/Downloads/ENCODE/ENCFF182VGO.bigBed -P GADB/Annotationtracks/Downloads/ENCODE/	f7293be82060f639f94346061905db51	Histone ChIP-seq peaks	Histone ChIP-seq H3K4me3 replicated peaks	Biosample_summary=Gastrocnemius medialis tissue male adult (37 years);Lab=Bradley Bernstein, Broad;System=musculature;Submitted_track_name=final.replicated.narrowPeak.bb;Project=EN-TEx;Experiment_date_released=11/17/2016;File_analysis_title=ENCODE3 hg19;schema=BED6+4	Muscular	Adult	activeHistoneMark
NGEN003351	ENCODE	ENCFF193PDS.bed.gz	39839	27112318	replicated peaks	hg19	Fibroblast	Primary cell	CL:0002551	Skin	ENCSR000APS	1, 2	1_1 ,2_1	H3K9ac	Histone ChIP-seq	bed narrowPeak	1016029	/project/wang4/GADB/Annotationtracks/ENCODE/data/Histone_ChIP-seq/narrowpeak/hg19/1	2018-04-06	2017-07-02	08/22/2024	https://tf.lisanwanglab.org/GADB/Annotationtracks/ENCODE/data/Histone_ChIP-seq/narrowpeak/hg19/1/ENCFF193PDS.bed.gz	c4b797c7f590b5874aec14c55edb2bb0	wget https://tf.lisanwanglab.org/GADB/Annotationtracks/ENCODE/data/Histone_ChIP-seq/narrowpeak/hg19/1/ENCFF193PDS.bed.gz -P GADB/Annotationtracks/ENCODE/data/Histone_ChIP-seq/narrowpeak/hg19/1/	wget https://tf.lisanwanglab.org/GADB/Annotationtracks/ENCODE/data/Histone_ChIP-seq/narrowpeak/hg19/1/ENCFF193PDS.bed.gz.tbi -P GADB/Annotationtracks/ENCODE/data/Histone_ChIP-seq/narrowpeak/hg19/1/	https://www.encodeproject.org	https://www.encodeproject.org/files/ENCFF193PDS/@@download/ENCFF193PDS.bigBed	wget https://tf.lisanwanglab.org/GADB/Annotationtracks/Downloads/ENCODE/ENCFF193PDS.bigBed -P GADB/Annotationtracks/Downloads/ENCODE/	d3155548b1b82b2e07598d7586536c59	Histone ChIP-seq peaks	Histone ChIP-seq H3K9ac replicated peaks	Biosample_summary=Fibroblast of dermis;Lab=Bradley Bernstein, Broad;System=integumental system;Submitted_track_name=final.replicated.narrowPeak.bb;previous_filer_cell_type=Fibroblast of dermis;Experiment_date_released=02/10/2011;File_analysis_title=ENCODE3 hg19;premapping_cell_type=Fibroblast;tissue_of_origin=Dermis;schema=BED6+4	Integumentary	Unknown	activeHistoneMark
NGEN003352	ENCODE	ENCFF193PLW.bed.gz	70353	132203152	replicated peaks	hg19	Epithelial cell	Primary cell	CL:0002231	Male Reproductive	ENCSR910PDW	1, 2	1_1 ,2_1	H3K27ac	Histone ChIP-seq	bed narrowPeak	2103217	/project/wang4/GADB/Annotationtracks/ENCODE/data/Histone_ChIP-seq/narrowpeak/hg19/1	2018-04-06	2017-02-03	08/22/2024	https://tf.lisanwanglab.org/GADB/Annotationtracks/ENCODE/data/Histone_ChIP-seq/narrowpeak/hg19/1/ENCFF193PLW.bed.gz	875b2fbdc9e85a44a58bcfb28bb56168	wget https://tf.lisanwanglab.org/GADB/Annotationtracks/ENCODE/data/Histone_ChIP-seq/narrowpeak/hg19/1/ENCFF193PLW.bed.gz -P GADB/Annotationtracks/ENCODE/data/Histone_ChIP-seq/narrowpeak/hg19/1/	wget https://tf.lisanwanglab.org/GADB/Annotationtracks/ENCODE/data/Histone_ChIP-seq/narrowpeak/hg19/1/ENCFF193PLW.bed.gz.tbi -P GADB/Annotationtracks/ENCODE/data/Histone_ChIP-seq/narrowpeak/hg19/1/	https://www.encodeproject.org	https://www.encodeproject.org/files/ENCFF193PLW/@@download/ENCFF193PLW.bigBed	wget https://tf.lisanwanglab.org/GADB/Annotationtracks/Downloads/ENCODE/ENCFF193PLW.bigBed -P GADB/Annotationtracks/Downloads/ENCODE/	115813330348704e92e070a408f7b402	Histone ChIP-seq peaks	Histone ChIP-seq H3K27ac replicated peaks	Biosample_summary=Epithelial cell of prostate male;Lab=Michael Snyder, Stanford;System=reproductive system;Submitted_track_name=final.replicated.narrowPeak.bb;previous_filer_cell_type=Epithelial cell of prostate;Experiment_date_released=03/03/2017;File_analysis_title=ENCODE3 hg19;premapping_cell_type=Epithelial cell;tissue_of_origin=Prostate;schema=BED6+4	Reproductive	Unknown	activeHistoneMark
NGEN003457	ENCODE	ENCFF200HZV.bed.gz	160418	24032013	peaks	hg19	Frontal cortex	Tissue	UBERON:0001870	Brain	ENCSR000EIK	1	1_1	Not applicable	DNase-seq	bed narrowPeak	1567910	/project/wang4/GADB/Annotationtracks/ENCODE/data/DNase-seq/narrowpeak/hg19	2018-04-06	05/14/2018	08/22/2024	https://tf.lisanwanglab.org/GADB/Annotationtracks/ENCODE/data/DNase-seq/narrowpeak/hg19/ENCFF200HZV.bed.gz	94b9a1c14e580950355534c4df34d04c	wget https://tf.lisanwanglab.org/GADB/Annotationtracks/ENCODE/data/DNase-seq/narrowpeak/hg19/ENCFF200HZV.bed.gz -P GADB/Annotationtracks/ENCODE/data/DNase-seq/narrowpeak/hg19/	wget https://tf.lisanwanglab.org/GADB/Annotationtracks/ENCODE/data/DNase-seq/narrowpeak/hg19/ENCFF200HZV.bed.gz.tbi -P GADB/Annotationtracks/ENCODE/data/DNase-seq/narrowpeak/hg19/	https://www.encodeproject.org	https://www.encodeproject.org/files/ENCFF200HZV/@@download/ENCFF200HZV.bigBed	wget https://tf.lisanwanglab.org/GADB/Annotationtracks/Downloads/ENCODE/ENCFF200HZV.bigBed -P GADB/Annotationtracks/Downloads/ENCODE/	286c272f77ff98ab48c1669cafbb7540	Accessible chromatin	DNase-seq peaks	Biosample_summary=Frontal cortex tissue male adult (27 years) and male adult (35 years);Lab=Gregory Crawford, Duke;System=central nervous system;Submitted_track_name=ENCSR000EIK_rep1_1_se_bwa_biorep_filtered_peaks.bb;Experiment_date_released=08/28/2012;File_analysis_title=ENCODE3 hg19;schema=BED6+4	Nervous	Adult	DNase
NGEN003500	ENCODE	ENCFF202JKC.bed.gz	54094	68176642	replicated peaks	hg19	CD14+ monocyte	Primary cell	CL:0001054	Blood	ENCSR000ASN	1, 2	1_1 ,1_2,2_1	H3K4me3	Histone ChIP-seq	bed narrowPeak	1529334	/project/wang4/GADB/Annotationtracks/ENCODE/data/Histone_ChIP-seq/narrowpeak/hg19/1	2018-04-06	2017-07-06	08/22/2024	https://tf.lisanwanglab.org/GADB/Annotationtracks/ENCODE/data/Histone_ChIP-seq/narrowpeak/hg19/1/ENCFF202JKC.bed.gz	87d32d3efb3a40f4dc6c0007644b9051	wget https://tf.lisanwanglab.org/GADB/Annotationtracks/ENCODE/data/Histone_ChIP-seq/narrowpeak/hg19/1/ENCFF202JKC.bed.gz -P GADB/Annotationtracks/ENCODE/data/Histone_ChIP-seq/narrowpeak/hg19/1/	wget https://tf.lisanwanglab.org/GADB/Annotationtracks/ENCODE/data/Histone_ChIP-seq/narrowpeak/hg19/1/ENCFF202JKC.bed.gz.tbi -P GADB/Annotationtracks/ENCODE/data/Histone_ChIP-seq/narrowpeak/hg19/1/	https://www.encodeproject.org	https://www.encodeproject.org/files/ENCFF202JKC/@@download/ENCFF202JKC.bigBed	wget https://tf.lisanwanglab.org/GADB/Annotationtracks/Downloads/ENCODE/ENCFF202JKC.bigBed -P GADB/Annotationtracks/Downloads/ENCODE/	996a49c179a4f92f36a2a519ecea8cee	Histone ChIP-seq peaks	Histone ChIP-seq H3K4me3 replicated peaks	Biosample_summary=CD14-positive monocyte female;Lab=Bradley Bernstein, Broad;System=immune system;Submitted_track_name=final.replicated.narrowPeak.bb;Experiment_date_released=08/06/2012;File_analysis_title=ENCODE3 hg19;schema=BED6+4	Cardiovascular	Unknown	activeHistoneMark
NGEN003643	ENCODE	ENCFF210GRY.bed.gz	170817	25577186	peaks	hg19	Testis	Tissue	UBERON:0000473	Male Reproductive	ENCSR978QUT	1	1_1	Not applicable	DNase-seq	bed narrowPeak	1566637	/project/wang4/GADB/Annotationtracks/ENCODE/data/DNase-seq/narrowpeak/hg19	2018-04-06	05/14/2018	08/22/2024	https://tf.lisanwanglab.org/GADB/Annotationtracks/ENCODE/data/DNase-seq/narrowpeak/hg19/ENCFF210GRY.bed.gz	726fa413b4140548e9394dfb3589c4ed	wget https://tf.lisanwanglab.org/GADB/Annotationtracks/ENCODE/data/DNase-seq/narrowpeak/hg19/ENCFF210GRY.bed.gz -P GADB/Annotationtracks/ENCODE/data/DNase-seq/narrowpeak/hg19/	wget https://tf.lisanwanglab.org/GADB/Annotationtracks/ENCODE/data/DNase-seq/narrowpeak/hg19/ENCFF210GRY.bed.gz.tbi -P GADB/Annotationtracks/ENCODE/data/DNase-seq/narrowpeak/hg19/	https://www.encodeproject.org	https://www.encodeproject.org/files/ENCFF210GRY/@@download/ENCFF210GRY.bigBed	wget https://tf.lisanwanglab.org/GADB/Annotationtracks/Downloads/ENCODE/ENCFF210GRY.bigBed -P GADB/Annotationtracks/Downloads/ENCODE/	b215237c910697cba9d0bf7e09a76db5	Accessible chromatin	DNase-seq peaks	Biosample_summary=Testis tissue male adult (54 years);Lab=John Stamatoyannopoulos, UW;System=reproductive system;Submitted_track_name=ENCSR978QUT_rep1_1_pe_bwa_biorep_filtered_peaks.bb;Project=EN-TEx;Experiment_date_released=11/01/2017;File_analysis_title=ENCODE3 hg19;schema=BED6+4	Reproductive	Adult	DNase
NGEN003781	ENCODE	ENCFF219NNT.bed.gz	34426	48613707	replicated peaks	hg19	Fibroblast	Primary cell	CL:0002553	Lung	ENCSR000DWZ	1, 2	1_1 ,2_1	H3K4me3	Histone ChIP-seq	bed narrowPeak	970924	/project/wang4/GADB/Annotationtracks/ENCODE/data/Histone_ChIP-seq/narrowpeak/hg19/1	2018-04-06	10/27/2017	08/22/2024	https://tf.lisanwanglab.org/GADB/Annotationtracks/ENCODE/data/Histone_ChIP-seq/narrowpeak/hg19/1/ENCFF219NNT.bed.gz	74eca95f622a592c82dd243765ce792a	wget https://tf.lisanwanglab.org/GADB/Annotationtracks/ENCODE/data/Histone_ChIP-seq/narrowpeak/hg19/1/ENCFF219NNT.bed.gz -P GADB/Annotationtracks/ENCODE/data/Histone_ChIP-seq/narrowpeak/hg19/1/	wget https://tf.lisanwanglab.org/GADB/Annotationtracks/ENCODE/data/Histone_ChIP-seq/narrowpeak/hg19/1/ENCFF219NNT.bed.gz.tbi -P GADB/Annotationtracks/ENCODE/data/Histone_ChIP-seq/narrowpeak/hg19/1/	https://www.encodeproject.org	https://www.encodeproject.org/files/ENCFF219NNT/@@download/ENCFF219NNT.bigBed	wget https://tf.lisanwanglab.org/GADB/Annotationtracks/Downloads/ENCODE/ENCFF219NNT.bigBed -P GADB/Annotationtracks/Downloads/ENCODE/	069aa007e9fa0800e1d254faf49b2205	Histone ChIP-seq peaks	Histone ChIP-seq H3K4me3 replicated peaks	Biosample_summary=Fibroblast of lung male adult (45 years);Lab=John Stamatoyannopoulos, UW;System=respiratory system;Submitted_track_name=final.replicated.narrowPeak.bb;previous_filer_cell_type=Fibroblast of lung;Experiment_date_released=11/17/2011;File_analysis_title=ENCODE3 hg19;premapping_cell_type=Fibroblast;tissue_of_origin=Lung;old_tissue_category=Lung;schema=BED6+4	Respiratory	Adult	activeHistoneMark
NGEN003823	ENCODE	ENCFF222BDC.bed.gz	105947	15890895	peaks	hg19	Cardiac muscle cell	Primary cell	CL:0000746	Heart	ENCSR000ENJ	2	2_1	Not applicable	DNase-seq	bed narrowPeak	1056709	/project/wang4/GADB/Annotationtracks/ENCODE/data/DNase-seq/narrowpeak/hg19	2018-04-06	2018-07-05	08/22/2024	https://tf.lisanwanglab.org/GADB/Annotationtracks/ENCODE/data/DNase-seq/narrowpeak/hg19/ENCFF222BDC.bed.gz	260d2a53fd8edf847fc6ead40a433a7d	wget https://tf.lisanwanglab.org/GADB/Annotationtracks/ENCODE/data/DNase-seq/narrowpeak/hg19/ENCFF222BDC.bed.gz -P GADB/Annotationtracks/ENCODE/data/DNase-seq/narrowpeak/hg19/	wget https://tf.lisanwanglab.org/GADB/Annotationtracks/ENCODE/data/DNase-seq/narrowpeak/hg19/ENCFF222BDC.bed.gz.tbi -P GADB/Annotationtracks/ENCODE/data/DNase-seq/narrowpeak/hg19/	https://www.encodeproject.org	https://www.encodeproject.org/files/ENCFF222BDC/@@download/ENCFF222BDC.bigBed	wget https://tf.lisanwanglab.org/GADB/Annotationtracks/Downloads/ENCODE/ENCFF222BDC.bigBed -P GADB/Annotationtracks/Downloads/ENCODE/	afba2f54c4e8593a7e38d3c87edb42eb	Accessible chromatin	DNase-seq peaks	Biosample_summary=Cardiac muscle cell;Lab=John Stamatoyannopoulos, UW;System=circulatory system,musculature;Submitted_track_name=ENCSR000ENJ_rep2_1_se_bwa_biorep_filtered_peaks.bb;Experiment_date_released=12/16/2010;File_analysis_title=ENCODE3 hg19;schema=BED6+4	Cardiovascular	Unknown	DNase
NGEN003841	ENCODE	ENCFF223KUJ.bed.gz	58203	8729575	peaks	hg19	T-helper 2 cell	Primary cell	CL:0000546	Immune	ENCSR000EQH	1	1_1	Not applicable	DNase-seq	bed narrowPeak	586391	/project/wang4/GADB/Annotationtracks/ENCODE/data/DNase-seq/narrowpeak/hg19	2018-04-06	05/14/2018	08/21/2024	https://tf.lisanwanglab.org/GADB/Annotationtracks/ENCODE/data/DNase-seq/narrowpeak/hg19/ENCFF223KUJ.bed.gz	d6752e8693e857f65c6785613de0da06	wget https://tf.lisanwanglab.org/GADB/Annotationtracks/ENCODE/data/DNase-seq/narrowpeak/hg19/ENCFF223KUJ.bed.gz -P GADB/Annotationtracks/ENCODE/data/DNase-seq/narrowpeak/hg19/	wget https://tf.lisanwanglab.org/GADB/Annotationtracks/ENCODE/data/DNase-seq/narrowpeak/hg19/ENCFF223KUJ.bed.gz.tbi -P GADB/Annotationtracks/ENCODE/data/DNase-seq/narrowpeak/hg19/	https://www.encodeproject.org	https://www.encodeproject.org/files/ENCFF223KUJ/@@download/ENCFF223KUJ.bigBed	wget https://tf.lisanwanglab.org/GADB/Annotationtracks/Downloads/ENCODE/ENCFF223KUJ.bigBed -P GADB/Annotationtracks/Downloads/ENCODE/	7f26899d624376901c062242165ac5f0	Accessible chromatin	DNase-seq peaks	Biosample_summary=T-helper 2 cell female adult (26 years);Lab=John Stamatoyannopoulos, UW;System=immune system;Submitted_track_name=ENCSR000EQH_rep1_1_se_bwa_biorep_filtered_peaks.bb;Experiment_date_released=07/23/2012;File_analysis_title=ENCODE3 hg19;schema=BED6+4	Lymphatic	Adult	DNase
NGEN003941	ENCODE	ENCFF228UMY.bed.gz	28223	38190861	replicated peaks	hg19	Skeletal muscle cell	Primary cell	CL:0000188	Skeletal Muscle	ENCSR000DXT	1, 2	1_1 ,2_1	H3K4me3	Histone ChIP-seq	bed narrowPeak	785325	/project/wang4/GADB/Annotationtracks/ENCODE/data/Histone_ChIP-seq/narrowpeak/hg19/1	2018-04-06	2017-06-04	08/22/2024	https://tf.lisanwanglab.org/GADB/Annotationtracks/ENCODE/data/Histone_ChIP-seq/narrowpeak/hg19/1/ENCFF228UMY.bed.gz	a146a43115195476456c3b0077229a5c	wget https://tf.lisanwanglab.org/GADB/Annotationtracks/ENCODE/data/Histone_ChIP-seq/narrowpeak/hg19/1/ENCFF228UMY.bed.gz -P GADB/Annotationtracks/ENCODE/data/Histone_ChIP-seq/narrowpeak/hg19/1/	wget https://tf.lisanwanglab.org/GADB/Annotationtracks/ENCODE/data/Histone_ChIP-seq/narrowpeak/hg19/1/ENCFF228UMY.bed.gz.tbi -P GADB/Annotationtracks/ENCODE/data/Histone_ChIP-seq/narrowpeak/hg19/1/	https://www.encodeproject.org	https://www.encodeproject.org/files/ENCFF228UMY/@@download/ENCFF228UMY.bigBed	wget https://tf.lisanwanglab.org/GADB/Annotationtracks/Downloads/ENCODE/ENCFF228UMY.bigBed -P GADB/Annotationtracks/Downloads/ENCODE/	34ef9acfb7a6b8bc096bbe6fb5f6ac3f	Histone ChIP-seq peaks	Histone ChIP-seq H3K4me3 replicated peaks	Biosample_summary=Skeletal muscle cell;Lab=John Stamatoyannopoulos, UW;System=musculature;Submitted_track_name=final.replicated.narrowPeak.bb;Experiment_date_released=11/17/2011;File_analysis_title=ENCODE3 hg19;schema=BED6+4	Muscular	Unknown	activeHistoneMark
NGEN003974	ENCODE	ENCFF231IHH.bed.gz	64775	9711905	peaks	hg19	Hematopoietic multipotent progenitor cell	In vitro differentiated cells	CL:0000837	Blood	ENCSR420NOA	1	1_1	Not applicable	DNase-seq	bed narrowPeak	676024	/project/wang4/GADB/Annotationtracks/ENCODE/data/DNase-seq/narrowpeak/hg19	2018-04-06	05/16/2018	08/22/2024	https://tf.lisanwanglab.org/GADB/Annotationtracks/ENCODE/data/DNase-seq/narrowpeak/hg19/ENCFF231IHH.bed.gz	08ce5f1762ea876241c3eb64f16feb43	wget https://tf.lisanwanglab.org/GADB/Annotationtracks/ENCODE/data/DNase-seq/narrowpeak/hg19/ENCFF231IHH.bed.gz -P GADB/Annotationtracks/ENCODE/data/DNase-seq/narrowpeak/hg19/	wget https://tf.lisanwanglab.org/GADB/Annotationtracks/ENCODE/data/DNase-seq/narrowpeak/hg19/ENCFF231IHH.bed.gz.tbi -P GADB/Annotationtracks/ENCODE/data/DNase-seq/narrowpeak/hg19/	https://www.encodeproject.org	https://www.encodeproject.org/files/ENCFF231IHH/@@download/ENCFF231IHH.bigBed	wget https://tf.lisanwanglab.org/GADB/Annotationtracks/Downloads/ENCODE/ENCFF231IHH.bigBed -P GADB/Annotationtracks/Downloads/ENCODE/	4d0be35e8eb888599c52ad88f7271fcb	Accessible chromatin	DNase-seq peaks	Biosample_summary=Hematopoietic multipotent progenitor cell treated with interleukin-3 for 11 days, kit ligand for 11 days, hydrocortisone succinate for 11 days, erythropoietin for 11 days male adult (25 years);Lab=John Stamatoyannopoulos, UW;Submitted_track_name=ENCSR420NOA_rep1_1_pe_bwa_biorep_filtered_peaks.bb;Experiment_date_released=11/05/2015;File_analysis_title=ENCODE3 hg19;schema=BED6+4	Cardiovascular	Adult	DNase
NGEN004186	ENCODE	ENCFF245UNG.bed.gz	304339	45619744	peaks	hg19	Astrocyte	Primary cell	CL:0002606	Nervous	ENCSR000ENB	1	1_1	Not applicable	DNase-seq	bed narrowPeak	3059275	/project/wang4/GADB/Annotationtracks/ENCODE/data/DNase-seq/narrowpeak/hg19	2018-04-06	2018-07-05	08/22/2024	https://tf.lisanwanglab.org/GADB/Annotationtracks/ENCODE/data/DNase-seq/narrowpeak/hg19/ENCFF245UNG.bed.gz	229fadcbf7946db3e088199694b0420f	wget https://tf.lisanwanglab.org/GADB/Annotationtracks/ENCODE/data/DNase-seq/narrowpeak/hg19/ENCFF245UNG.bed.gz -P GADB/Annotationtracks/ENCODE/data/DNase-seq/narrowpeak/hg19/	wget https://tf.lisanwanglab.org/GADB/Annotationtracks/ENCODE/data/DNase-seq/narrowpeak/hg19/ENCFF245UNG.bed.gz.tbi -P GADB/Annotationtracks/ENCODE/data/DNase-seq/narrowpeak/hg19/	https://www.encodeproject.org	https://www.encodeproject.org/files/ENCFF245UNG/@@download/ENCFF245UNG.bigBed	wget https://tf.lisanwanglab.org/GADB/Annotationtracks/Downloads/ENCODE/ENCFF245UNG.bigBed -P GADB/Annotationtracks/Downloads/ENCODE/	0bb397fd4dc863b2220a97c11fb1d381	Accessible chromatin	DNase-seq peaks	Biosample_summary=Astrocyte of the spinal cord;Lab=John Stamatoyannopoulos, UW;System=central nervous system;Submitted_track_name=ENCSR000ENB_rep1_1_se_bwa_biorep_filtered_peaks.bb;previous_filer_cell_type=Astrocyte of the spinal cord;Experiment_date_released=05/04/2011;File_analysis_title=ENCODE3 hg19;premapping_cell_type=Astrocyte;tissue_of_origin=Spinal cord;pre_origin_deriv_fix_system=Nervous…	Nervous	Unknown	DNase
NGEN004229	ENCODE	ENCFF248XUR.bed.gz	101994	15295758	peaks	hg19	Epithelial cell	Primary cell	CL:0002306	Kidney	ENCSR000EPW	2	2_1	Not applicable	DNase-seq	bed narrowPeak	1020224	/project/wang4/GADB/Annotationtracks/ENCODE/data/DNase-seq/narrowpeak/hg19	2018-04-06	05/14/2018	08/22/2024	https://tf.lisanwanglab.org/GADB/Annotationtracks/ENCODE/data/DNase-seq/narrowpeak/hg19/ENCFF248XUR.bed.gz	7b9dd346affca54dfddb6bbe4c7891f7	wget https://tf.lisanwanglab.org/GADB/Annotationtracks/ENCODE/data/DNase-seq/narrowpeak/hg19/ENCFF248XUR.bed.gz -P GADB/Annotationtracks/ENCODE/data/DNase-seq/narrowpeak/hg19/	wget https://tf.lisanwanglab.org/GADB/Annotationtracks/ENCODE/data/DNase-seq/narrowpeak/hg19/ENCFF248XUR.bed.gz.tbi -P GADB/Annotationtracks/ENCODE/data/DNase-seq/narrowpeak/hg19/	https://www.encodeproject.org	https://www.encodeproject.org/files/ENCFF248XUR/@@download/ENCFF248XUR.bigBed	wget https://tf.lisanwanglab.org/GADB/Annotationtracks/Downloads/ENCODE/ENCFF248XUR.bigBed -P GADB/Annotationtracks/Downloads/ENCODE/	0f4401b9d4d6386b7ad5ed0b1356398b	Accessible chromatin	DNase-seq peaks	Biosample_summary=Epithelial cell of proximal tubule;Lab=John Stamatoyannopoulos, UW;System=excretory system;Submitted_track_name=ENCSR000EPW_rep2_1_se_bwa_biorep_filtered_peaks.bb;previous_filer_cell_type=Epithelial cell of proximal tubule;Experiment_date_released=05/04/2011;File_analysis_title=ENCODE3 hg19;premapping_cell_type=Epithelial cell;tissue_of_origin=Proximal tubule;schema=BED6+4	Renal	Unknown	DNase
NGEN004275	ENCODE	ENCFF251UCX.bed.gz	45172	34076775	replicated peaks	hg19	Myoblast	Primary cell	CL:0000515	Skeletal Muscle	ENCSR000ANL	1, 2	1_1 ,2_1	H3K9ac	Histone ChIP-seq	bed narrowPeak	1143371	/project/wang4/GADB/Annotationtracks/ENCODE/data/Histone_ChIP-seq/narrowpeak/hg19/1	2018-04-06	04/19/2017	08/22/2024	https://tf.lisanwanglab.org/GADB/Annotationtracks/ENCODE/data/Histone_ChIP-seq/narrowpeak/hg19/1/ENCFF251UCX.bed.gz	5b2e44b60f8d95a3d6ac2d27e56cc853	wget https://tf.lisanwanglab.org/GADB/Annotationtracks/ENCODE/data/Histone_ChIP-seq/narrowpeak/hg19/1/ENCFF251UCX.bed.gz -P GADB/Annotationtracks/ENCODE/data/Histone_ChIP-seq/narrowpeak/hg19/1/	wget https://tf.lisanwanglab.org/GADB/Annotationtracks/ENCODE/data/Histone_ChIP-seq/narrowpeak/hg19/1/ENCFF251UCX.bed.gz.tbi -P GADB/Annotationtracks/ENCODE/data/Histone_ChIP-seq/narrowpeak/hg19/1/	https://www.encodeproject.org	https://www.encodeproject.org/files/ENCFF251UCX/@@download/ENCFF251UCX.bigBed	wget https://tf.lisanwanglab.org/GADB/Annotationtracks/Downloads/ENCODE/ENCFF251UCX.bigBed -P GADB/Annotationtracks/Downloads/ENCODE/	9e17a9f1f920e46f12d7d48c4ab737df	Histone ChIP-seq peaks	Histone ChIP-seq H3K9ac replicated peaks	Biosample_summary=Skeletal muscle myoblast male adult (22 years);Lab=Bradley Bernstein, Broad;System=musculature;Submitted_track_name=final.replicated.narrowPeak.bb;Experiment_date_released=02/10/2011;File_analysis_title=ENCODE3 hg19;premapping_cell_type=Myoblast;tissue_of_origin=Skeletal muscle;schema=BED6+4	Muscular	Adult	activeHistoneMark
NGEN004312	ENCODE	ENCFF254JQQ.bed.gz	100915	15136554	peaks	hg19	Epithelial cell	Primary cell	CL:0002518	Kidney	ENCSR000EOL	2	2_1	Not applicable	DNase-seq	bed narrowPeak	1006236	/project/wang4/GADB/Annotationtracks/ENCODE/data/DNase-seq/narrowpeak/hg19	2018-04-06	05/14/2018	08/22/2024	https://tf.lisanwanglab.org/GADB/Annotationtracks/ENCODE/data/DNase-seq/narrowpeak/hg19/ENCFF254JQQ.bed.gz	044367c2b3798335b4a174049b2f4bda	wget https://tf.lisanwanglab.org/GADB/Annotationtracks/ENCODE/data/DNase-seq/narrowpeak/hg19/ENCFF254JQQ.bed.gz -P GADB/Annotationtracks/ENCODE/data/DNase-seq/narrowpeak/hg19/	wget https://tf.lisanwanglab.org/GADB/Annotationtracks/ENCODE/data/DNase-seq/narrowpeak/hg19/ENCFF254JQQ.bed.gz.tbi -P GADB/Annotationtracks/ENCODE/data/DNase-seq/narrowpeak/hg19/	https://www.encodeproject.org	https://www.encodeproject.org/files/ENCFF254JQQ/@@download/ENCFF254JQQ.bigBed	wget https://tf.lisanwanglab.org/GADB/Annotationtracks/Downloads/ENCODE/ENCFF254JQQ.bigBed -P GADB/Annotationtracks/Downloads/ENCODE/	70836686bc0416c298bbadcc2ebbd61a	Accessible chromatin	DNase-seq peaks	Biosample_summary=Kidney epithelial cell;Lab=John Stamatoyannopoulos, UW;System=excretory system;Submitted_track_name=ENCSR000EOL_rep2_1_se_bwa_biorep_filtered_peaks.bb;previous_filer_cell_type=Kidney epithelial cell;Experiment_date_released=12/16/2010;File_analysis_title=ENCODE3 hg19;premapping_cell_type=Epithelial cell;tissue_of_origin=Kidney;old_tissue_category=Kidney;schema=BED6+4	Renal	Unknown	DNase
NGEN004416	ENCODE	ENCFF261CHB.bed.gz	107740	16160088	peaks	hg19	Endothelial cell	Primary cell	CL:2000041	Blood Vessel	ENCSR000EOA	2	2_1	Not applicable	DNase-seq	bed narrowPeak	1079130	/project/wang4/GADB/Annotationtracks/ENCODE/data/DNase-seq/narrowpeak/hg19	2018-04-06	05/14/2018	08/22/2024	https://tf.lisanwanglab.org/GADB/Annotationtracks/ENCODE/data/DNase-seq/narrowpeak/hg19/ENCFF261CHB.bed.gz	b46a2dad499afd323393427fbb92fc5f	wget https://tf.lisanwanglab.org/GADB/Annotationtracks/ENCODE/data/DNase-seq/narrowpeak/hg19/ENCFF261CHB.bed.gz -P GADB/Annotationtracks/ENCODE/data/DNase-seq/narrowpeak/hg19/	wget https://tf.lisanwanglab.org/GADB/Annotationtracks/ENCODE/data/DNase-seq/narrowpeak/hg19/ENCFF261CHB.bed.gz.tbi -P GADB/Annotationtracks/ENCODE/data/DNase-seq/narrowpeak/hg19/	https://www.encodeproject.org	https://www.encodeproject.org/files/ENCFF261CHB/@@download/ENCFF261CHB.bigBed	wget https://tf.lisanwanglab.org/GADB/Annotationtracks/Downloads/ENCODE/ENCFF261CHB.bigBed -P GADB/Annotationtracks/Downloads/ENCODE/	6937acf9208a1e1ff9f5ef5e81b24373	Accessible chromatin	DNase-seq peaks	Biosample_summary=Dermis microvascular lymphatic vessel endothelial cell female;Lab=John Stamatoyannopoulos, UW;System=circulatory system,integumental system,immune system;Submitted_track_name=ENCSR000EOA_rep2_1_se_bwa_biorep_filtered_peaks.bb;Experiment_date_released=12/16/2010;File_analysis_title=ENCODE3 hg19;premapping_cell_type=Endothelial cell;tissue_of_origin=Dermis microvascular lymphatic …	Cardiovascular	Unknown	DNase
NGEN004427	ENCODE	ENCFF261RQA.bed.gz	297029	44549471	peaks	hg19	Astrocyte	Primary cell	CL:0000127	Brain	ENCSR000EPM	1	1_1	Not applicable	DNase-seq	bed narrowPeak	2960010	/project/wang4/GADB/Annotationtracks/ENCODE/data/DNase-seq/narrowpeak/hg19	2018-04-06	05/14/2018	08/22/2024	https://tf.lisanwanglab.org/GADB/Annotationtracks/ENCODE/data/DNase-seq/narrowpeak/hg19/ENCFF261RQA.bed.gz	51cfc563a7d7cd10aad06a8ec3a41ace	wget https://tf.lisanwanglab.org/GADB/Annotationtracks/ENCODE/data/DNase-seq/narrowpeak/hg19/ENCFF261RQA.bed.gz -P GADB/Annotationtracks/ENCODE/data/DNase-seq/narrowpeak/hg19/	wget https://tf.lisanwanglab.org/GADB/Annotationtracks/ENCODE/data/DNase-seq/narrowpeak/hg19/ENCFF261RQA.bed.gz.tbi -P GADB/Annotationtracks/ENCODE/data/DNase-seq/narrowpeak/hg19/	https://www.encodeproject.org	https://www.encodeproject.org/files/ENCFF261RQA/@@download/ENCFF261RQA.bigBed	wget https://tf.lisanwanglab.org/GADB/Annotationtracks/Downloads/ENCODE/ENCFF261RQA.bigBed -P GADB/Annotationtracks/Downloads/ENCODE/	95486b3fd24a9ca68aeeeb0fe61ef6ce	Accessible chromatin	DNase-seq peaks	Biosample_summary=Astrocyte;Lab=John Stamatoyannopoulos, UW;System=central nervous system;Submitted_track_name=ENCSR000EPM_rep1_1_se_bwa_biorep_filtered_peaks.bb;Experiment_date_released=12/16/2010;File_analysis_title=ENCODE3 hg19;schema=BED6+4	Nervous	Unknown	DNase
NGEN004489	ENCODE	ENCFF265WKR.bed.gz	227205	34078140	peaks	hg19	Hematopoietic multipotent progenitor cell	In vitro differentiated cells	CL:0000837	Blood	ENCSR564JUY	1	1_1	Not applicable	DNase-seq	bed narrowPeak	2290046	/project/wang4/GADB/Annotationtracks/ENCODE/data/DNase-seq/narrowpeak/hg19	2018-04-06	05/14/2018	08/22/2024	https://tf.lisanwanglab.org/GADB/Annotationtracks/ENCODE/data/DNase-seq/narrowpeak/hg19/ENCFF265WKR.bed.gz	d8c15d527343cd3a4f5bba6acf49a87b	wget https://tf.lisanwanglab.org/GADB/Annotationtracks/ENCODE/data/DNase-seq/narrowpeak/hg19/ENCFF265WKR.bed.gz -P GADB/Annotationtracks/ENCODE/data/DNase-seq/narrowpeak/hg19/	wget https://tf.lisanwanglab.org/GADB/Annotationtracks/ENCODE/data/DNase-seq/narrowpeak/hg19/ENCFF265WKR.bed.gz.tbi -P GADB/Annotationtracks/ENCODE/data/DNase-seq/narrowpeak/hg19/	https://www.encodeproject.org	https://www.encodeproject.org/files/ENCFF265WKR/@@download/ENCFF265WKR.bigBed	wget https://tf.lisanwanglab.org/GADB/Annotationtracks/Downloads/ENCODE/ENCFF265WKR.bigBed -P GADB/Annotationtracks/Downloads/ENCODE/	4233326ac5256397bce60f1893a93e65	Accessible chromatin	DNase-seq peaks	Biosample_summary=Hematopoietic multipotent progenitor cell treated with interleukin-3 for 6 days, kit ligand for 6 days, hydrocortisone succinate for 6 days, erythropoietin for 6 days male adult (25 years);Lab=John Stamatoyannopoulos, UW;Submitted_track_name=ENCSR564JUY_rep1_1_pe_bwa_biorep_filtered_peaks.bb;Experiment_date_released=08/31/2015;File_analysis_title=ENCODE3 hg19;schema=BED6+4	Cardiovascular	Adult	DNase
NGEN004563	ENCODE	ENCFF269PNS.bed.gz	25998	31327411	replicated peaks	hg19	Epithelial cell	Primary cell	CL:0002518	Kidney	ENCSR000DVG	1, 2	1_1 ,2_1	H3K4me3	Histone ChIP-seq	bed narrowPeak	759047	/project/wang4/GADB/Annotationtracks/ENCODE/data/Histone_ChIP-seq/narrowpeak/hg19/1	2018-04-06	2017-06-04	08/22/2024	https://tf.lisanwanglab.org/GADB/Annotationtracks/ENCODE/data/Histone_ChIP-seq/narrowpeak/hg19/1/ENCFF269PNS.bed.gz	800c2ffaa027c96844b868c0b70b6bf8	wget https://tf.lisanwanglab.org/GADB/Annotationtracks/ENCODE/data/Histone_ChIP-seq/narrowpeak/hg19/1/ENCFF269PNS.bed.gz -P GADB/Annotationtracks/ENCODE/data/Histone_ChIP-seq/narrowpeak/hg19/1/	wget https://tf.lisanwanglab.org/GADB/Annotationtracks/ENCODE/data/Histone_ChIP-seq/narrowpeak/hg19/1/ENCFF269PNS.bed.gz.tbi -P GADB/Annotationtracks/ENCODE/data/Histone_ChIP-seq/narrowpeak/hg19/1/	https://www.encodeproject.org	https://www.encodeproject.org/files/ENCFF269PNS/@@download/ENCFF269PNS.bigBed	wget https://tf.lisanwanglab.org/GADB/Annotationtracks/Downloads/ENCODE/ENCFF269PNS.bigBed -P GADB/Annotationtracks/Downloads/ENCODE/	2a105e10e644721e541578f56de107f4	Histone ChIP-seq peaks	Histone ChIP-seq H3K4me3 replicated peaks	Biosample_summary=Kidney epithelial cell;Lab=John Stamatoyannopoulos, UW;System=excretory system;Submitted_track_name=final.replicated.narrowPeak.bb;previous_filer_cell_type=Kidney epithelial cell;Experiment_date_released=02/11/2011;File_analysis_title=ENCODE3 hg19;premapping_cell_type=Epithelial cell;tissue_of_origin=Kidney;old_tissue_category=Kidney;schema=BED6+4	Renal	Unknown	activeHistoneMark
NGEN004572	ENCODE	ENCFF270GXG.bed.gz	23068	29720314	replicated peaks	hg19	Epithelial cell	Primary cell	CL:0002328	Lung	ENCSR000DXJ	1, 2	1_1 ,2_1	H3K4me3	Histone ChIP-seq	bed narrowPeak	684791	/project/wang4/GADB/Annotationtracks/ENCODE/data/Histone_ChIP-seq/narrowpeak/hg19/1	2018-04-06	2017-06-04	08/22/2024	https://tf.lisanwanglab.org/GADB/Annotationtracks/ENCODE/data/Histone_ChIP-seq/narrowpeak/hg19/1/ENCFF270GXG.bed.gz	05b071e4a3d8540836e7e4bd1b6064a9	wget https://tf.lisanwanglab.org/GADB/Annotationtracks/ENCODE/data/Histone_ChIP-seq/narrowpeak/hg19/1/ENCFF270GXG.bed.gz -P GADB/Annotationtracks/ENCODE/data/Histone_ChIP-seq/narrowpeak/hg19/1/	wget https://tf.lisanwanglab.org/GADB/Annotationtracks/ENCODE/data/Histone_ChIP-seq/narrowpeak/hg19/1/ENCFF270GXG.bed.gz.tbi -P GADB/Annotationtracks/ENCODE/data/Histone_ChIP-seq/narrowpeak/hg19/1/	https://www.encodeproject.org	https://www.encodeproject.org/files/ENCFF270GXG/@@download/ENCFF270GXG.bigBed	wget https://tf.lisanwanglab.org/GADB/Annotationtracks/Downloads/ENCODE/ENCFF270GXG.bigBed -P GADB/Annotationtracks/Downloads/ENCODE/	d75c432d9daa34b1a64510756a854049	Histone ChIP-seq peaks	Histone ChIP-seq H3K4me3 replicated peaks	Biosample_summary=Bronchial epithelial cell;Lab=John Stamatoyannopoulos, UW;System=respiratory system;Submitted_track_name=final.replicated.narrowPeak.bb;previous_filer_cell_type=Bronchial epithelial cell;Experiment_date_released=02/11/2011;File_analysis_title=ENCODE3 hg19;premapping_cell_type=Epithelial cell;tissue_of_origin=Bronchial;schema=BED6+4	Respiratory	Unknown	activeHistoneMark
NGEN004577	ENCODE	ENCFF270NJF.bed.gz	109977	16494700	peaks	hg19	Fibroblast	Primary cell	CL:0002548	Heart	ENCSR000ENI	2	2_1	Not applicable	DNase-seq	bed narrowPeak	1100909	/project/wang4/GADB/Annotationtracks/ENCODE/data/DNase-seq/narrowpeak/hg19	2018-04-06	05/14/2018	08/22/2024	https://tf.lisanwanglab.org/GADB/Annotationtracks/ENCODE/data/DNase-seq/narrowpeak/hg19/ENCFF270NJF.bed.gz	a65b9063a7033c79eee3f1ee3244159f	wget https://tf.lisanwanglab.org/GADB/Annotationtracks/ENCODE/data/DNase-seq/narrowpeak/hg19/ENCFF270NJF.bed.gz -P GADB/Annotationtracks/ENCODE/data/DNase-seq/narrowpeak/hg19/	wget https://tf.lisanwanglab.org/GADB/Annotationtracks/ENCODE/data/DNase-seq/narrowpeak/hg19/ENCFF270NJF.bed.gz.tbi -P GADB/Annotationtracks/ENCODE/data/DNase-seq/narrowpeak/hg19/	https://www.encodeproject.org	https://www.encodeproject.org/files/ENCFF270NJF/@@download/ENCFF270NJF.bigBed	wget https://tf.lisanwanglab.org/GADB/Annotationtracks/Downloads/ENCODE/ENCFF270NJF.bigBed -P GADB/Annotationtracks/Downloads/ENCODE/	89c80eabf3ac75cbf4c41e76d1c435fb	Accessible chromatin	DNase-seq peaks	Biosample_summary=Cardiac fibroblast female adult;Lab=John Stamatoyannopoulos, UW;System=circulatory system;Submitted_track_name=ENCSR000ENI_rep2_1_se_bwa_biorep_filtered_peaks.bb;previous_filer_cell_type=Cardiac fibroblast;Experiment_date_released=12/16/2010;File_analysis_title=ENCODE3 hg19;premapping_cell_type=Fibroblast;tissue_of_origin=Cardiac;schema=BED6+4	Cardiovascular	Adult	DNase
NGEN004596	ENCODE	ENCFF271VDP.bed.gz	186214	27897259	peaks	hg19	Frontal cortex	Tissue	UBERON:0001870	Brain	ENCSR000EIK	2	2_1	Not applicable	DNase-seq	bed narrowPeak	1809706	/project/wang4/GADB/Annotationtracks/ENCODE/data/DNase-seq/narrowpeak/hg19	2018-04-06	05/14/2018	08/22/2024	https://tf.lisanwanglab.org/GADB/Annotationtracks/ENCODE/data/DNase-seq/narrowpeak/hg19/ENCFF271VDP.bed.gz	056506a967e1f5f0795961803ce69805	wget https://tf.lisanwanglab.org/GADB/Annotationtracks/ENCODE/data/DNase-seq/narrowpeak/hg19/ENCFF271VDP.bed.gz -P GADB/Annotationtracks/ENCODE/data/DNase-seq/narrowpeak/hg19/	wget https://tf.lisanwanglab.org/GADB/Annotationtracks/ENCODE/data/DNase-seq/narrowpeak/hg19/ENCFF271VDP.bed.gz.tbi -P GADB/Annotationtracks/ENCODE/data/DNase-seq/narrowpeak/hg19/	https://www.encodeproject.org	https://www.encodeproject.org/files/ENCFF271VDP/@@download/ENCFF271VDP.bigBed	wget https://tf.lisanwanglab.org/GADB/Annotationtracks/Downloads/ENCODE/ENCFF271VDP.bigBed -P GADB/Annotationtracks/Downloads/ENCODE/	78c694e2ad1630e3da0f1f02ef1a0c37	Accessible chromatin	DNase-seq peaks	Biosample_summary=Frontal cortex tissue male adult (27 years) and male adult (35 years);Lab=Gregory Crawford, Duke;System=central nervous system;Submitted_track_name=ENCSR000EIK_rep2_1_se_bwa_biorep_filtered_peaks.bb;Experiment_date_released=08/28/2012;File_analysis_title=ENCODE3 hg19;schema=BED6+4	Nervous	Adult	DNase
NGEN004629	ENCODE	ENCFF274ESV.bed.gz	263867	39571141	peaks	hg19	Hematopoietic multipotent progenitor cell	In vitro differentiated cells	CL:0000837	Blood	ENCSR148VUP	1	1_1	Not applicable	DNase-seq	bed narrowPeak	2671046	/project/wang4/GADB/Annotationtracks/ENCODE/data/DNase-seq/narrowpeak/hg19	2018-04-06	05/14/2018	08/22/2024	https://tf.lisanwanglab.org/GADB/Annotationtracks/ENCODE/data/DNase-seq/narrowpeak/hg19/ENCFF274ESV.bed.gz	e1fef900c451d46ea582061b1551c270	wget https://tf.lisanwanglab.org/GADB/Annotationtracks/ENCODE/data/DNase-seq/narrowpeak/hg19/ENCFF274ESV.bed.gz -P GADB/Annotationtracks/ENCODE/data/DNase-seq/narrowpeak/hg19/	wget https://tf.lisanwanglab.org/GADB/Annotationtracks/ENCODE/data/DNase-seq/narrowpeak/hg19/ENCFF274ESV.bed.gz.tbi -P GADB/Annotationtracks/ENCODE/data/DNase-seq/narrowpeak/hg19/	https://www.encodeproject.org	https://www.encodeproject.org/files/ENCFF274ESV/@@download/ENCFF274ESV.bigBed	wget https://tf.lisanwanglab.org/GADB/Annotationtracks/Downloads/ENCODE/ENCFF274ESV.bigBed -P GADB/Annotationtracks/Downloads/ENCODE/	4865103eb936e28f825a00b7461e4a8a	Accessible chromatin	DNase-seq peaks	Biosample_summary=Hematopoietic multipotent progenitor cell treated with interleukin-3 for 4 days, kit ligand for 4 days, hydrocortisone succinate for 4 days, erythropoietin for 4 days male adult (25 years);Lab=John Stamatoyannopoulos, UW;Submitted_track_name=ENCSR148VUP_rep1_1_pe_bwa_biorep_filtered_peaks.bb;Experiment_date_released=08/31/2015;File_analysis_title=ENCODE3 hg19;schema=BED6+4	Cardiovascular	Adult	DNase
NGEN004689	ENCODE	ENCFF278DHP.bed.gz	118759	17812549	peaks	hg19	Epithelial cell	Primary cell	CL:0002586	Eye	ENCSR000EON	2	2_1	Not applicable	DNase-seq	bed narrowPeak	1185876	/project/wang4/GADB/Annotationtracks/ENCODE/data/DNase-seq/narrowpeak/hg19	2018-04-06	05/14/2018	08/22/2024	https://tf.lisanwanglab.org/GADB/Annotationtracks/ENCODE/data/DNase-seq/narrowpeak/hg19/ENCFF278DHP.bed.gz	02ea49741d78e4c8dd873e5d0403081f	wget https://tf.lisanwanglab.org/GADB/Annotationtracks/ENCODE/data/DNase-seq/narrowpeak/hg19/ENCFF278DHP.bed.gz -P GADB/Annotationtracks/ENCODE/data/DNase-seq/narrowpeak/hg19/	wget https://tf.lisanwanglab.org/GADB/Annotationtracks/ENCODE/data/DNase-seq/narrowpeak/hg19/ENCFF278DHP.bed.gz.tbi -P GADB/Annotationtracks/ENCODE/data/DNase-seq/narrowpeak/hg19/	https://www.encodeproject.org	https://www.encodeproject.org/files/ENCFF278DHP/@@download/ENCFF278DHP.bigBed	wget https://tf.lisanwanglab.org/GADB/Annotationtracks/Downloads/ENCODE/ENCFF278DHP.bigBed -P GADB/Annotationtracks/Downloads/ENCODE/	ca3b3d6787b8c4989f3aac9ed91d2386	Accessible chromatin	DNase-seq peaks	Biosample_summary=Retinal pigment epithelial cell;Lab=John Stamatoyannopoulos, UW;System=sensory system;Submitted_track_name=ENCSR000EON_rep2_1_se_bwa_biorep_filtered_peaks.bb;Experiment_date_released=12/16/2010;File_analysis_title=ENCODE3 hg19;premapping_cell_type=Epithelial cell;tissue_of_origin=Retinal pigment;schema=BED6+4	Sensory	Unknown	DNase
NGEN004738	ENCODE	ENCFF281KSI.bed.gz	66022	117239503	replicated peaks	hg19	Neutrophil	Primary cell	CL:0000775	Blood	ENCSR267YXV	1, 2	1_1 ,1_2,2_1	H3K27ac	Histone ChIP-seq	bed narrowPeak	1855197	/project/wang4/GADB/Annotationtracks/ENCODE/data/Histone_ChIP-seq/narrowpeak/hg19/1	2018-04-06	11/16/2016	08/22/2024	https://tf.lisanwanglab.org/GADB/Annotationtracks/ENCODE/data/Histone_ChIP-seq/narrowpeak/hg19/1/ENCFF281KSI.bed.gz	dd6ddbbf6ff181eed10b7f6d91f1161e	wget https://tf.lisanwanglab.org/GADB/Annotationtracks/ENCODE/data/Histone_ChIP-seq/narrowpeak/hg19/1/ENCFF281KSI.bed.gz -P GADB/Annotationtracks/ENCODE/data/Histone_ChIP-seq/narrowpeak/hg19/1/	wget https://tf.lisanwanglab.org/GADB/Annotationtracks/ENCODE/data/Histone_ChIP-seq/narrowpeak/hg19/1/ENCFF281KSI.bed.gz.tbi -P GADB/Annotationtracks/ENCODE/data/Histone_ChIP-seq/narrowpeak/hg19/1/	https://www.encodeproject.org	https://www.encodeproject.org/files/ENCFF281KSI/@@download/ENCFF281KSI.bigBed	wget https://tf.lisanwanglab.org/GADB/Annotationtracks/Downloads/ENCODE/ENCFF281KSI.bigBed -P GADB/Annotationtracks/Downloads/ENCODE/	d10bb29da9fcd383e476ba242a4ceeb2	Histone ChIP-seq peaks	Histone ChIP-seq H3K27ac replicated peaks	Biosample_summary=Neutrophil;Lab=Bradley Bernstein, Broad;System=immune system;Submitted_track_name=final.replicated.narrowPeak.bb;Experiment_date_released=11/16/2016;File_analysis_title=ENCODE3 hg19;schema=BED6+4	Cardiovascular	Unknown	activeHistoneMark
NGEN004742	ENCODE	ENCFF281SPN.bed.gz	92272	13840181	peaks	hg19	Epithelial cell	Primary cell	CL:0002328	Lung	ENCSR000EPN	2	2_1	Not applicable	DNase-seq	bed narrowPeak	920014	/project/wang4/GADB/Annotationtracks/ENCODE/data/DNase-seq/narrowpeak/hg19	2018-04-06	05/14/2018	08/22/2024	https://tf.lisanwanglab.org/GADB/Annotationtracks/ENCODE/data/DNase-seq/narrowpeak/hg19/ENCFF281SPN.bed.gz	c7d8f23d3c3a7a0b2cb12f1d2982459e	wget https://tf.lisanwanglab.org/GADB/Annotationtracks/ENCODE/data/DNase-seq/narrowpeak/hg19/ENCFF281SPN.bed.gz -P GADB/Annotationtracks/ENCODE/data/DNase-seq/narrowpeak/hg19/	wget https://tf.lisanwanglab.org/GADB/Annotationtracks/ENCODE/data/DNase-seq/narrowpeak/hg19/ENCFF281SPN.bed.gz.tbi -P GADB/Annotationtracks/ENCODE/data/DNase-seq/narrowpeak/hg19/	https://www.encodeproject.org	https://www.encodeproject.org/files/ENCFF281SPN/@@download/ENCFF281SPN.bigBed	wget https://tf.lisanwanglab.org/GADB/Annotationtracks/Downloads/ENCODE/ENCFF281SPN.bigBed -P GADB/Annotationtracks/Downloads/ENCODE/	c2a3fd318c92dc9069c63538f5841fcb	Accessible chromatin	DNase-seq peaks	Biosample_summary=Bronchial epithelial cell female treated with 6 ?M retinoic acid for 48 hours;Lab=John Stamatoyannopoulos, UW;System=respiratory system;Submitted_track_name=ENCSR000EPN_rep2_1_se_bwa_biorep_filtered_peaks.bb;previous_filer_cell_type=Bronchial epithelial cell;Experiment_date_released=03/06/2012;File_analysis_title=ENCODE3 hg19;premapping_cell_type=Epithelial cell;tissue_of_origin…	Respiratory	Unknown	DNase
NGEN004815	ENCODE	ENCFF286OEL.bed.gz	30729	36138082	replicated peaks	hg19	Myoblast	Primary cell	CL:0000515	Skeletal Muscle	ENCSR000ANK	1, 2	1_1 ,2_1	H3K4me3	Histone ChIP-seq	bed narrowPeak	870756	/project/wang4/GADB/Annotationtracks/ENCODE/data/Histone_ChIP-seq/narrowpeak/hg19/1	2018-04-06	04/24/2017	08/22/2024	https://tf.lisanwanglab.org/GADB/Annotationtracks/ENCODE/data/Histone_ChIP-seq/narrowpeak/hg19/1/ENCFF286OEL.bed.gz	1f3f2bc6784f756caae51239baf31293	wget https://tf.lisanwanglab.org/GADB/Annotationtracks/ENCODE/data/Histone_ChIP-seq/narrowpeak/hg19/1/ENCFF286OEL.bed.gz -P GADB/Annotationtracks/ENCODE/data/Histone_ChIP-seq/narrowpeak/hg19/1/	wget https://tf.lisanwanglab.org/GADB/Annotationtracks/ENCODE/data/Histone_ChIP-seq/narrowpeak/hg19/1/ENCFF286OEL.bed.gz.tbi -P GADB/Annotationtracks/ENCODE/data/Histone_ChIP-seq/narrowpeak/hg19/1/	https://www.encodeproject.org	https://www.encodeproject.org/files/ENCFF286OEL/@@download/ENCFF286OEL.bigBed	wget https://tf.lisanwanglab.org/GADB/Annotationtracks/Downloads/ENCODE/ENCFF286OEL.bigBed -P GADB/Annotationtracks/Downloads/ENCODE/	7e1105c4402ce5b256ed0744b44cc446	Histone ChIP-seq peaks	Histone ChIP-seq H3K4me3 replicated peaks	Biosample_summary=Skeletal muscle myoblast male adult (22 years);Lab=Bradley Bernstein, Broad;System=musculature;Submitted_track_name=final.replicated.narrowPeak.bb;Experiment_date_released=02/10/2011;File_analysis_title=ENCODE3 hg19;premapping_cell_type=Myoblast;tissue_of_origin=Skeletal muscle;schema=BED6+4	Muscular	Adult	activeHistoneMark
NGEN004889	ENCODE	ENCFF293ANO.bed.gz	239768	35962022	peaks	hg19	T-helper 2 cell	Primary cell	CL:0000546	Immune	ENCSR000EQI	1	1_1 ,1_3	Not applicable	DNase-seq	bed narrowPeak	2429860	/project/wang4/GADB/Annotationtracks/ENCODE/data/DNase-seq/narrowpeak/hg19	2018-04-06	05/14/2018	08/22/2024	https://tf.lisanwanglab.org/GADB/Annotationtracks/ENCODE/data/DNase-seq/narrowpeak/hg19/ENCFF293ANO.bed.gz	5d77985b47605e03aa6677f9e606bebc	wget https://tf.lisanwanglab.org/GADB/Annotationtracks/ENCODE/data/DNase-seq/narrowpeak/hg19/ENCFF293ANO.bed.gz -P GADB/Annotationtracks/ENCODE/data/DNase-seq/narrowpeak/hg19/	wget https://tf.lisanwanglab.org/GADB/Annotationtracks/ENCODE/data/DNase-seq/narrowpeak/hg19/ENCFF293ANO.bed.gz.tbi -P GADB/Annotationtracks/ENCODE/data/DNase-seq/narrowpeak/hg19/	https://www.encodeproject.org	https://www.encodeproject.org/files/ENCFF293ANO/@@download/ENCFF293ANO.bigBed	wget https://tf.lisanwanglab.org/GADB/Annotationtracks/Downloads/ENCODE/ENCFF293ANO.bigBed -P GADB/Annotationtracks/Downloads/ENCODE/	3ff55d2a735155b092a1450b59fde1f3	Accessible chromatin	DNase-seq peaks	Biosample_summary=T-helper 2 cell male adult (33 years);Lab=John Stamatoyannopoulos, UW;System=immune system;Submitted_track_name=ENCSR000EQI_rep1_1_rep1_3_se_bwa_biorep_filtered_peaks.bb;Experiment_date_released=07/23/2012;File_analysis_title=ENCODE3 hg19;schema=BED6+4	Lymphatic	Adult	DNase
NGEN004938	ENCODE	ENCFF296GAN.bed.gz	29684	31763900	replicated peaks	hg19	Epithelial cell	Primary cell	CL:0002327	Breast	ENCSR000DUQ	1, 2	1_1 ,2_1	H3K4me3	Histone ChIP-seq	bed narrowPeak	839462	/project/wang4/GADB/Annotationtracks/ENCODE/data/Histone_ChIP-seq/narrowpeak/hg19/1	2018-04-06	2017-06-04	08/22/2024	https://tf.lisanwanglab.org/GADB/Annotationtracks/ENCODE/data/Histone_ChIP-seq/narrowpeak/hg19/1/ENCFF296GAN.bed.gz	c14a3fb2377949ff7ceee8a6260c0f18	wget https://tf.lisanwanglab.org/GADB/Annotationtracks/ENCODE/data/Histone_ChIP-seq/narrowpeak/hg19/1/ENCFF296GAN.bed.gz -P GADB/Annotationtracks/ENCODE/data/Histone_ChIP-seq/narrowpeak/hg19/1/	wget https://tf.lisanwanglab.org/GADB/Annotationtracks/ENCODE/data/Histone_ChIP-seq/narrowpeak/hg19/1/ENCFF296GAN.bed.gz.tbi -P GADB/Annotationtracks/ENCODE/data/Histone_ChIP-seq/narrowpeak/hg19/1/	https://www.encodeproject.org	https://www.encodeproject.org/files/ENCFF296GAN/@@download/ENCFF296GAN.bigBed	wget https://tf.lisanwanglab.org/GADB/Annotationtracks/Downloads/ENCODE/ENCFF296GAN.bigBed -P GADB/Annotationtracks/Downloads/ENCODE/	75ad8a61240b109a9bf6ba1006abe612	Histone ChIP-seq peaks	Histone ChIP-seq H3K4me3 replicated peaks	Biosample_summary=Mammary epithelial cell female;Lab=John Stamatoyannopoulos, UW;System=integumental system,exocrine system;Submitted_track_name=final.replicated.narrowPeak.bb;previous_filer_cell_type=Mammary epithelial cell;Experiment_date_released=02/11/2011;File_analysis_title=ENCODE3 hg19;premapping_cell_type=Epithelial cell;tissue_of_origin=Mammary;schema=BED6+4	Reproductive	Unknown	activeHistoneMark
NGEN004980	ENCODE	ENCFF298FFX.bed.gz	107339	16073589	peaks	hg19	Hepatocyte	Primary cell	CL:0000182	Liver	ENCSR000EJU	1	1_1 ,1_2	Not applicable	DNase-seq	bed narrowPeak	1046289	/project/wang4/GADB/Annotationtracks/ENCODE/data/DNase-seq/narrowpeak/hg19	2018-04-06	05/14/2018	08/22/2024	https://tf.lisanwanglab.org/GADB/Annotationtracks/ENCODE/data/DNase-seq/narrowpeak/hg19/ENCFF298FFX.bed.gz	e3da74e94efbf52d9bbd6198a4121fd0	wget https://tf.lisanwanglab.org/GADB/Annotationtracks/ENCODE/data/DNase-seq/narrowpeak/hg19/ENCFF298FFX.bed.gz -P GADB/Annotationtracks/ENCODE/data/DNase-seq/narrowpeak/hg19/	wget https://tf.lisanwanglab.org/GADB/Annotationtracks/ENCODE/data/DNase-seq/narrowpeak/hg19/ENCFF298FFX.bed.gz.tbi -P GADB/Annotationtracks/ENCODE/data/DNase-seq/narrowpeak/hg19/	https://www.encodeproject.org	https://www.encodeproject.org/files/ENCFF298FFX/@@download/ENCFF298FFX.bigBed	wget https://tf.lisanwanglab.org/GADB/Annotationtracks/Downloads/ENCODE/ENCFF298FFX.bigBed -P GADB/Annotationtracks/Downloads/ENCODE/	2723b32614244a4d0350378f1b17128e	Accessible chromatin	DNase-seq peaks	Biosample_summary=Hepatocyte;Lab=Gregory Crawford, Duke;System=digestive system,exocrine system,endocrine system;Submitted_track_name=ENCSR000EJU_rep1_1_rep1_2_se_bwa_biorep_filtered_peaks.bb;Experiment_date_released=04/19/2011;File_analysis_title=ENCODE3 hg19;schema=BED6+4	Digestive	Unknown	DNase
NGEN004994	ENCODE	ENCFF298RJS.bed.gz	109567	16434688	peaks	hg19	Fibroblast	Primary cell	CL:0002550	Eye	ENCSR000ENK	1	1_1	Not applicable	DNase-seq	bed narrowPeak	1093431	/project/wang4/GADB/Annotationtracks/ENCODE/data/DNase-seq/narrowpeak/hg19	2018-04-06	05/14/2018	08/22/2024	https://tf.lisanwanglab.org/GADB/Annotationtracks/ENCODE/data/DNase-seq/narrowpeak/hg19/ENCFF298RJS.bed.gz	3906950c5739ccabf0e857d3e3c29954	wget https://tf.lisanwanglab.org/GADB/Annotationtracks/ENCODE/data/DNase-seq/narrowpeak/hg19/ENCFF298RJS.bed.gz -P GADB/Annotationtracks/ENCODE/data/DNase-seq/narrowpeak/hg19/	wget https://tf.lisanwanglab.org/GADB/Annotationtracks/ENCODE/data/DNase-seq/narrowpeak/hg19/ENCFF298RJS.bed.gz.tbi -P GADB/Annotationtracks/ENCODE/data/DNase-seq/narrowpeak/hg19/	https://www.encodeproject.org	https://www.encodeproject.org/files/ENCFF298RJS/@@download/ENCFF298RJS.bigBed	wget https://tf.lisanwanglab.org/GADB/Annotationtracks/Downloads/ENCODE/ENCFF298RJS.bigBed -P GADB/Annotationtracks/Downloads/ENCODE/	2df8f88d74230c2047421fe785ab205b	Accessible chromatin	DNase-seq peaks	Biosample_summary=Fibroblast of the conjunctiva;Lab=John Stamatoyannopoulos, UW;System=sensory system;Submitted_track_name=ENCSR000ENK_rep1_1_se_bwa_biorep_filtered_peaks.bb;previous_filer_cell_type=Fibroblast of the conjunctiva;Experiment_date_released=12/16/2010;File_analysis_title=ENCODE3 hg19;premapping_cell_type=Fibroblast;tissue_of_origin=Conjunctiva;schema=BED6+4	Sensory	Unknown	DNase
NGEN005005	ENCODE	ENCFF299QPF.bed.gz	105507	112679896	replicated peaks	hg19	Vagina	Tissue	UBERON:0000996	Female Reproductive	ENCSR718BTD	1, 2	1_1 ,2_1	H3K27ac	Histone ChIP-seq	bed narrowPeak	2758546	/project/wang4/GADB/Annotationtracks/ENCODE/data/Histone_ChIP-seq/narrowpeak/hg19/1	2018-04-06	2017-01-02	08/22/2024	https://tf.lisanwanglab.org/GADB/Annotationtracks/ENCODE/data/Histone_ChIP-seq/narrowpeak/hg19/1/ENCFF299QPF.bed.gz	32a69d4fc8f0ba5feec9379851b36f7b	wget https://tf.lisanwanglab.org/GADB/Annotationtracks/ENCODE/data/Histone_ChIP-seq/narrowpeak/hg19/1/ENCFF299QPF.bed.gz -P GADB/Annotationtracks/ENCODE/data/Histone_ChIP-seq/narrowpeak/hg19/1/	wget https://tf.lisanwanglab.org/GADB/Annotationtracks/ENCODE/data/Histone_ChIP-seq/narrowpeak/hg19/1/ENCFF299QPF.bed.gz.tbi -P GADB/Annotationtracks/ENCODE/data/Histone_ChIP-seq/narrowpeak/hg19/1/	https://www.encodeproject.org	https://www.encodeproject.org/files/ENCFF299QPF/@@download/ENCFF299QPF.bigBed	wget https://tf.lisanwanglab.org/GADB/Annotationtracks/Downloads/ENCODE/ENCFF299QPF.bigBed -P GADB/Annotationtracks/Downloads/ENCODE/	0db9ad9f820c18d184cd4b5f54ec5c5b	Histone ChIP-seq peaks	Histone ChIP-seq H3K27ac replicated peaks	Biosample_summary=Vagina tissue female adult (53 years);Lab=Bradley Bernstein, Broad;System=reproductive system;Submitted_track_name=final.replicated.narrowPeak.bb;Project=EN-TEx;Experiment_date_released=11/10/2016;File_analysis_title=ENCODE3 hg19;schema=BED6+4	Reproductive	Adult	activeHistoneMark
NGEN005106	ENCODE	ENCFF305USJ.bed.gz	90919	105013095	replicated peaks	hg19	Osteoblast	Primary cell	CL:0000062	Bone	ENCSR000APH	1, 2	1_1 ,2_1	H3K27ac	Histone ChIP-seq	bed narrowPeak	2483288	/project/wang4/GADB/Annotationtracks/ENCODE/data/Histone_ChIP-seq/narrowpeak/hg19/1	2018-04-06	2017-05-04	08/22/2024	https://tf.lisanwanglab.org/GADB/Annotationtracks/ENCODE/data/Histone_ChIP-seq/narrowpeak/hg19/1/ENCFF305USJ.bed.gz	cfe1e9cea748a86eee71e01ea2a8e891	wget https://tf.lisanwanglab.org/GADB/Annotationtracks/ENCODE/data/Histone_ChIP-seq/narrowpeak/hg19/1/ENCFF305USJ.bed.gz -P GADB/Annotationtracks/ENCODE/data/Histone_ChIP-seq/narrowpeak/hg19/1/	wget https://tf.lisanwanglab.org/GADB/Annotationtracks/ENCODE/data/Histone_ChIP-seq/narrowpeak/hg19/1/ENCFF305USJ.bed.gz.tbi -P GADB/Annotationtracks/ENCODE/data/Histone_ChIP-seq/narrowpeak/hg19/1/	https://www.encodeproject.org	https://www.encodeproject.org/files/ENCFF305USJ/@@download/ENCFF305USJ.bigBed	wget https://tf.lisanwanglab.org/GADB/Annotationtracks/Downloads/ENCODE/ENCFF305USJ.bigBed -P GADB/Annotationtracks/Downloads/ENCODE/	e2b9c7468793b0d91eb97a71b8a3986a	Histone ChIP-seq peaks	Histone ChIP-seq H3K27ac replicated peaks	Biosample_summary=Osteoblast;Lab=Bradley Bernstein, Broad;System=skeletal system;Submitted_track_name=final.replicated.narrowPeak.bb;Experiment_date_released=02/10/2011;File_analysis_title=ENCODE3 hg19;schema=BED6+4	Skeletal	Unknown	activeHistoneMark
NGEN005190	ENCODE	ENCFF311ODB.bed.gz	128451	19267001	peaks	hg19	Fibroblast	Primary cell	CL:0002555	Breast	ENCSR000ENW	1	1_1	Not applicable	DNase-seq	bed narrowPeak	1284627	/project/wang4/GADB/Annotationtracks/ENCODE/data/DNase-seq/narrowpeak/hg19	2018-04-06	05/14/2018	08/22/2024	https://tf.lisanwanglab.org/GADB/Annotationtracks/ENCODE/data/DNase-seq/narrowpeak/hg19/ENCFF311ODB.bed.gz	3b0cf991ac6c721f961d2cdd55c59ace	wget https://tf.lisanwanglab.org/GADB/Annotationtracks/ENCODE/data/DNase-seq/narrowpeak/hg19/ENCFF311ODB.bed.gz -P GADB/Annotationtracks/ENCODE/data/DNase-seq/narrowpeak/hg19/	wget https://tf.lisanwanglab.org/GADB/Annotationtracks/ENCODE/data/DNase-seq/narrowpeak/hg19/ENCFF311ODB.bed.gz.tbi -P GADB/Annotationtracks/ENCODE/data/DNase-seq/narrowpeak/hg19/	https://www.encodeproject.org	https://www.encodeproject.org/files/ENCFF311ODB/@@download/ENCFF311ODB.bigBed	wget https://tf.lisanwanglab.org/GADB/Annotationtracks/Downloads/ENCODE/ENCFF311ODB.bigBed -P GADB/Annotationtracks/Downloads/ENCODE/	f8da0610ea3006bf6837fe6f08ee5894	Accessible chromatin	DNase-seq peaks	Biosample_summary=Fibroblast of mammary gland female;Lab=John Stamatoyannopoulos, UW;System=integumental system,exocrine system;Submitted_track_name=ENCSR000ENW_rep1_1_se_bwa_biorep_filtered_peaks.bb;previous_filer_cell_type=Fibroblast of mammary gland;Experiment_date_released=12/14/2010;File_analysis_title=ENCODE3 hg19;premapping_cell_type=Fibroblast;tissue_of_origin=Mammary gland;schema=BED6+4	Reproductive	Unknown	DNase
NGEN005411	ENCODE	ENCFF325EXC.bed.gz	24357	38088186	replicated peaks	hg19	Astrocyte	Primary cell	CL:0002603	Brain	ENCSR000DSY	1, 2	1_1 ,2_1	H3K4me3	Histone ChIP-seq	bed narrowPeak	726262	/project/wang4/GADB/Annotationtracks/ENCODE/data/Histone_ChIP-seq/narrowpeak/hg19/1	2018-04-06	2017-05-04	08/22/2024	https://tf.lisanwanglab.org/GADB/Annotationtracks/ENCODE/data/Histone_ChIP-seq/narrowpeak/hg19/1/ENCFF325EXC.bed.gz	7b37992c41f8a8206c95dfd8af12392e	wget https://tf.lisanwanglab.org/GADB/Annotationtracks/ENCODE/data/Histone_ChIP-seq/narrowpeak/hg19/1/ENCFF325EXC.bed.gz -P GADB/Annotationtracks/ENCODE/data/Histone_ChIP-seq/narrowpeak/hg19/1/	wget https://tf.lisanwanglab.org/GADB/Annotationtracks/ENCODE/data/Histone_ChIP-seq/narrowpeak/hg19/1/ENCFF325EXC.bed.gz.tbi -P GADB/Annotationtracks/ENCODE/data/Histone_ChIP-seq/narrowpeak/hg19/1/	https://www.encodeproject.org	https://www.encodeproject.org/files/ENCFF325EXC/@@download/ENCFF325EXC.bigBed	wget https://tf.lisanwanglab.org/GADB/Annotationtracks/Downloads/ENCODE/ENCFF325EXC.bigBed -P GADB/Annotationtracks/Downloads/ENCODE/	76a0aec600789b37018015d05689390d	Histone ChIP-seq peaks	Histone ChIP-seq H3K4me3 replicated peaks	Biosample_summary=Astrocyte of the cerebellum;Lab=John Stamatoyannopoulos, UW;System=central nervous system;Submitted_track_name=final.replicated.narrowPeak.bb;previous_filer_cell_type=Astrocyte of the cerebellum;Experiment_date_released=11/17/2011;File_analysis_title=ENCODE3 hg19;premapping_cell_type=Astrocyte;tissue_of_origin=Cerebellum;schema=BED6+4	Nervous	Unknown	activeHistoneMark
NGEN005420	ENCODE	ENCFF325POQ.bed.gz	32854	36626131	replicated peaks	hg19	Epithelial cell	Primary cell	CL:0002586	Eye	ENCSR000DVK	1, 2	1_1 ,2_1	H3K4me3	Histone ChIP-seq	bed narrowPeak	886277	/project/wang4/GADB/Annotationtracks/ENCODE/data/Histone_ChIP-seq/narrowpeak/hg19/1	2018-04-06	2017-06-04	08/22/2024	https://tf.lisanwanglab.org/GADB/Annotationtracks/ENCODE/data/Histone_ChIP-seq/narrowpeak/hg19/1/ENCFF325POQ.bed.gz	6de80885a67125fb29ad106593b73aa3	wget https://tf.lisanwanglab.org/GADB/Annotationtracks/ENCODE/data/Histone_ChIP-seq/narrowpeak/hg19/1/ENCFF325POQ.bed.gz -P GADB/Annotationtracks/ENCODE/data/Histone_ChIP-seq/narrowpeak/hg19/1/	wget https://tf.lisanwanglab.org/GADB/Annotationtracks/ENCODE/data/Histone_ChIP-seq/narrowpeak/hg19/1/ENCFF325POQ.bed.gz.tbi -P GADB/Annotationtracks/ENCODE/data/Histone_ChIP-seq/narrowpeak/hg19/1/	https://www.encodeproject.org	https://www.encodeproject.org/files/ENCFF325POQ/@@download/ENCFF325POQ.bigBed	wget https://tf.lisanwanglab.org/GADB/Annotationtracks/Downloads/ENCODE/ENCFF325POQ.bigBed -P GADB/Annotationtracks/Downloads/ENCODE/	3dfc8a6ffd7305189e4a291a037e9d44	Histone ChIP-seq peaks	Histone ChIP-seq H3K4me3 replicated peaks	Biosample_summary=Retinal pigment epithelial cell;Lab=John Stamatoyannopoulos, UW;System=sensory system;Submitted_track_name=final.replicated.narrowPeak.bb;Experiment_date_released=02/11/2011;File_analysis_title=ENCODE3 hg19;premapping_cell_type=Epithelial cell;tissue_of_origin=Retinal pigment;schema=BED6+4	Sensory	Unknown	activeHistoneMark
NGEN005434	ENCODE	ENCFF326BQJ.bed.gz	32875	34601568	replicated peaks	hg19	Endothelial cell	Primary cell	CL:2000044	Brain	ENCSR000DTC	1, 2	1_1 ,2_1	H3K4me3	Histone ChIP-seq	bed narrowPeak	866979	/project/wang4/GADB/Annotationtracks/ENCODE/data/Histone_ChIP-seq/narrowpeak/hg19/1	2018-04-06	2017-05-04	08/22/2024	https://tf.lisanwanglab.org/GADB/Annotationtracks/ENCODE/data/Histone_ChIP-seq/narrowpeak/hg19/1/ENCFF326BQJ.bed.gz	ba68a3de9764fb447a6c35b0084334a1	wget https://tf.lisanwanglab.org/GADB/Annotationtracks/ENCODE/data/Histone_ChIP-seq/narrowpeak/hg19/1/ENCFF326BQJ.bed.gz -P GADB/Annotationtracks/ENCODE/data/Histone_ChIP-seq/narrowpeak/hg19/1/	wget https://tf.lisanwanglab.org/GADB/Annotationtracks/ENCODE/data/Histone_ChIP-seq/narrowpeak/hg19/1/ENCFF326BQJ.bed.gz.tbi -P GADB/Annotationtracks/ENCODE/data/Histone_ChIP-seq/narrowpeak/hg19/1/	https://www.encodeproject.org	https://www.encodeproject.org/files/ENCFF326BQJ/@@download/ENCFF326BQJ.bigBed	wget https://tf.lisanwanglab.org/GADB/Annotationtracks/Downloads/ENCODE/ENCFF326BQJ.bigBed -P GADB/Annotationtracks/Downloads/ENCODE/	6b00ff2e3b76a97da35cbcf19115c42b	Histone ChIP-seq peaks	Histone ChIP-seq H3K4me3 replicated peaks	Biosample_summary=Brain microvascular endothelial cell;Lab=John Stamatoyannopoulos, UW;System=circulatory system,central nervous system;Submitted_track_name=final.replicated.narrowPeak.bb;Experiment_date_released=02/11/2011;File_analysis_title=ENCODE3 hg19;premapping_cell_type=Endothelial cell;tissue_of_origin=Brain miscrovascular;schema=BED6+4	Nervous	Unknown	activeHistoneMark
NGEN005463	ENCODE	ENCFF328DAV.bed.gz	36879	54558044	replicated peaks	hg19	Muscularis mucosa	Tissue	UBERON:0004648	Digestive	ENCSR607ARN	1, 2	1_1 ,2_1,2_2	H3K4me3	Histone ChIP-seq	bed narrowPeak	1075844	/project/wang4/GADB/Annotationtracks/ENCODE/data/Histone_ChIP-seq/narrowpeak/hg19/1	2018-04-06	01/30/2017	08/22/2024	https://tf.lisanwanglab.org/GADB/Annotationtracks/ENCODE/data/Histone_ChIP-seq/narrowpeak/hg19/1/ENCFF328DAV.bed.gz	4ceddcacda9c635a03b4f7e36c195f51	wget https://tf.lisanwanglab.org/GADB/Annotationtracks/ENCODE/data/Histone_ChIP-seq/narrowpeak/hg19/1/ENCFF328DAV.bed.gz -P GADB/Annotationtracks/ENCODE/data/Histone_ChIP-seq/narrowpeak/hg19/1/	wget https://tf.lisanwanglab.org/GADB/Annotationtracks/ENCODE/data/Histone_ChIP-seq/narrowpeak/hg19/1/ENCFF328DAV.bed.gz.tbi -P GADB/Annotationtracks/ENCODE/data/Histone_ChIP-seq/narrowpeak/hg19/1/	https://www.encodeproject.org	https://www.encodeproject.org/files/ENCFF328DAV/@@download/ENCFF328DAV.bigBed	wget https://tf.lisanwanglab.org/GADB/Annotationtracks/Downloads/ENCODE/ENCFF328DAV.bigBed -P GADB/Annotationtracks/Downloads/ENCODE/	0eb793f4b71286313c459cb2be0bc4ef	Histone ChIP-seq peaks	Histone ChIP-seq H3K4me3 replicated peaks	Biosample_summary=Esophagus muscularis mucosa tissue female adult (53 years);Lab=Bradley Bernstein, Broad;System=musculature,digestive system;Submitted_track_name=final.replicated.narrowPeak.bb;Project=EN-TEx;Experiment_date_released=11/03/2016;File_analysis_title=ENCODE3 hg19;premapping_cell_type=Muscularis mucosa;tissue_of_origin=Esophagus;schema=BED6+4	Digestive	Adult	activeHistoneMark
NGEN005505	ENCODE	ENCFF331ELK.bed.gz	100328	15047957	peaks	hg19	Epithelial cell	Primary cell	CL:0002328	Lung	ENCSR000EPX	2	2_1	Not applicable	DNase-seq	bed narrowPeak	999042	/project/wang4/GADB/Annotationtracks/ENCODE/data/DNase-seq/narrowpeak/hg19	2018-04-06	05/14/2018	08/22/2024	https://tf.lisanwanglab.org/GADB/Annotationtracks/ENCODE/data/DNase-seq/narrowpeak/hg19/ENCFF331ELK.bed.gz	1be3a5c68b502bc54c40e3d240d23310	wget https://tf.lisanwanglab.org/GADB/Annotationtracks/ENCODE/data/DNase-seq/narrowpeak/hg19/ENCFF331ELK.bed.gz -P GADB/Annotationtracks/ENCODE/data/DNase-seq/narrowpeak/hg19/	wget https://tf.lisanwanglab.org/GADB/Annotationtracks/ENCODE/data/DNase-seq/narrowpeak/hg19/ENCFF331ELK.bed.gz.tbi -P GADB/Annotationtracks/ENCODE/data/DNase-seq/narrowpeak/hg19/	https://www.encodeproject.org	https://www.encodeproject.org/files/ENCFF331ELK/@@download/ENCFF331ELK.bigBed	wget https://tf.lisanwanglab.org/GADB/Annotationtracks/Downloads/ENCODE/ENCFF331ELK.bigBed -P GADB/Annotationtracks/Downloads/ENCODE/	cb472300c8312ddbd949ec76a807a956	Accessible chromatin	DNase-seq peaks	Biosample_summary=Bronchial epithelial cell;Lab=John Stamatoyannopoulos, UW;System=respiratory system;Submitted_track_name=ENCSR000EPX_rep2_1_se_bwa_biorep_filtered_peaks.bb;previous_filer_cell_type=Bronchial epithelial cell;Experiment_date_released=12/16/2010;File_analysis_title=ENCODE3 hg19;premapping_cell_type=Epithelial cell;tissue_of_origin=Bronchial;schema=BED6+4	Respiratory	Unknown	DNase
NGEN005555	ENCODE	ENCFF335CHK.bed.gz	74022	131666470	replicated peaks	hg19	Gastrocnemius medialis	Tissue	UBERON:0011907	Skeletal Muscle	ENCSR736ALU	1, 2	1_1 ,2_1	H3K27ac	Histone ChIP-seq	bed narrowPeak	2046542	/project/wang4/GADB/Annotationtracks/ENCODE/data/Histone_ChIP-seq/narrowpeak/hg19/1	2018-04-06	01/28/2017	08/22/2024	https://tf.lisanwanglab.org/GADB/Annotationtracks/ENCODE/data/Histone_ChIP-seq/narrowpeak/hg19/1/ENCFF335CHK.bed.gz	8914b8685f27a1663fbcd8cd14295cb0	wget https://tf.lisanwanglab.org/GADB/Annotationtracks/ENCODE/data/Histone_ChIP-seq/narrowpeak/hg19/1/ENCFF335CHK.bed.gz -P GADB/Annotationtracks/ENCODE/data/Histone_ChIP-seq/narrowpeak/hg19/1/	wget https://tf.lisanwanglab.org/GADB/Annotationtracks/ENCODE/data/Histone_ChIP-seq/narrowpeak/hg19/1/ENCFF335CHK.bed.gz.tbi -P GADB/Annotationtracks/ENCODE/data/Histone_ChIP-seq/narrowpeak/hg19/1/	https://www.encodeproject.org	https://www.encodeproject.org/files/ENCFF335CHK/@@download/ENCFF335CHK.bigBed	wget https://tf.lisanwanglab.org/GADB/Annotationtracks/Downloads/ENCODE/ENCFF335CHK.bigBed -P GADB/Annotationtracks/Downloads/ENCODE/	3cb64761b41e0138e1af4ab50c782675	Histone ChIP-seq peaks	Histone ChIP-seq H3K27ac replicated peaks	Biosample_summary=Gastrocnemius medialis tissue female adult (53 years);Lab=Bradley Bernstein, Broad;System=musculature;Submitted_track_name=final.replicated.narrowPeak.bb;Project=EN-TEx;Experiment_date_released=11/04/2016;File_analysis_title=ENCODE3 hg19;schema=BED6+4	Muscular	Adult	activeHistoneMark
NGEN005664	ENCODE	ENCFF340WIT.bed.gz	366166	54847717	peaks	hg19	Muscularis mucosa	Tissue	UBERON:0004648	Digestive	ENCSR944JCE	1	1_1	Not applicable	DNase-seq	bed narrowPeak	3350310	/project/wang4/GADB/Annotationtracks/ENCODE/data/DNase-seq/narrowpeak/hg19	2018-04-06	05/14/2018	08/22/2024	https://tf.lisanwanglab.org/GADB/Annotationtracks/ENCODE/data/DNase-seq/narrowpeak/hg19/ENCFF340WIT.bed.gz	827cad42ca7b0c0f80c4d4c7b66aa3e8	wget https://tf.lisanwanglab.org/GADB/Annotationtracks/ENCODE/data/DNase-seq/narrowpeak/hg19/ENCFF340WIT.bed.gz -P GADB/Annotationtracks/ENCODE/data/DNase-seq/narrowpeak/hg19/	wget https://tf.lisanwanglab.org/GADB/Annotationtracks/ENCODE/data/DNase-seq/narrowpeak/hg19/ENCFF340WIT.bed.gz.tbi -P GADB/Annotationtracks/ENCODE/data/DNase-seq/narrowpeak/hg19/	https://www.encodeproject.org	https://www.encodeproject.org/files/ENCFF340WIT/@@download/ENCFF340WIT.bigBed	wget https://tf.lisanwanglab.org/GADB/Annotationtracks/Downloads/ENCODE/ENCFF340WIT.bigBed -P GADB/Annotationtracks/Downloads/ENCODE/	0d7bb15347460eb02f611ad23c6f0bbb	Accessible chromatin	DNase-seq peaks	Biosample_summary=Esophagus muscularis mucosa tissue male adult (37 years);Lab=John Stamatoyannopoulos, UW;System=musculature,digestive system;Submitted_track_name=ENCSR944JCE_rep1_1_pe_bwa_biorep_filtered_peaks.bb;Project=EN-TEx;Experiment_date_released=11/01/2017;File_analysis_title=ENCODE3 hg19;premapping_cell_type=Muscularis mucosa;tissue_of_origin=Esophagus;schema=BED6+4	Digestive	Adult	DNase
NGEN005707	ENCODE	ENCFF343EAM.bed.gz	335140	50265353	peaks	hg19	Cardiac muscle cell	Primary cell	CL:0000746	Heart	ENCSR000ENJ	1	1_1	Not applicable	DNase-seq	bed narrowPeak	3346725	/project/wang4/GADB/Annotationtracks/ENCODE/data/DNase-seq/narrowpeak/hg19	2018-04-06	2018-07-05	08/22/2024	https://tf.lisanwanglab.org/GADB/Annotationtracks/ENCODE/data/DNase-seq/narrowpeak/hg19/ENCFF343EAM.bed.gz	9aecade457b97ae315f07152df0dfbe6	wget https://tf.lisanwanglab.org/GADB/Annotationtracks/ENCODE/data/DNase-seq/narrowpeak/hg19/ENCFF343EAM.bed.gz -P GADB/Annotationtracks/ENCODE/data/DNase-seq/narrowpeak/hg19/	wget https://tf.lisanwanglab.org/GADB/Annotationtracks/ENCODE/data/DNase-seq/narrowpeak/hg19/ENCFF343EAM.bed.gz.tbi -P GADB/Annotationtracks/ENCODE/data/DNase-seq/narrowpeak/hg19/	https://www.encodeproject.org	https://www.encodeproject.org/files/ENCFF343EAM/@@download/ENCFF343EAM.bigBed	wget https://tf.lisanwanglab.org/GADB/Annotationtracks/Downloads/ENCODE/ENCFF343EAM.bigBed -P GADB/Annotationtracks/Downloads/ENCODE/	96f588797d9501df6ed2d3200c4d655c	Accessible chromatin	DNase-seq peaks	Biosample_summary=Cardiac muscle cell;Lab=John Stamatoyannopoulos, UW;System=circulatory system,musculature;Submitted_track_name=ENCSR000ENJ_rep1_1_se_bwa_biorep_filtered_peaks.bb;Experiment_date_released=12/16/2010;File_analysis_title=ENCODE3 hg19;schema=BED6+4	Cardiovascular	Unknown	DNase
NGEN005742	ENCODE	ENCFF346DVK.bed.gz	277367	41572228	peaks	hg19	Occipital lobe	Tissue	UBERON:0002021	Brain	ENCSR859CZM	1	1_1	Not applicable	DNase-seq	bed narrowPeak	2828167	/project/wang4/GADB/Annotationtracks/ENCODE/data/DNase-seq/narrowpeak/hg19	2018-04-06	05/14/2018	08/22/2024	https://tf.lisanwanglab.org/GADB/Annotationtracks/ENCODE/data/DNase-seq/narrowpeak/hg19/ENCFF346DVK.bed.gz	c23b73944a628d4bfa70b8231cd8675d	wget https://tf.lisanwanglab.org/GADB/Annotationtracks/ENCODE/data/DNase-seq/narrowpeak/hg19/ENCFF346DVK.bed.gz -P GADB/Annotationtracks/ENCODE/data/DNase-seq/narrowpeak/hg19/	wget https://tf.lisanwanglab.org/GADB/Annotationtracks/ENCODE/data/DNase-seq/narrowpeak/hg19/ENCFF346DVK.bed.gz.tbi -P GADB/Annotationtracks/ENCODE/data/DNase-seq/narrowpeak/hg19/	https://www.encodeproject.org	https://www.encodeproject.org/files/ENCFF346DVK/@@download/ENCFF346DVK.bigBed	wget https://tf.lisanwanglab.org/GADB/Annotationtracks/Downloads/ENCODE/ENCFF346DVK.bigBed -P GADB/Annotationtracks/Downloads/ENCODE/	24a564793a29c8158d3e34a8541a4f4c	Accessible chromatin	DNase-seq peaks	Biosample_summary=Occipital lobe tissue male adult (84 years);Lab=John Stamatoyannopoulos, UW;System=central nervous system;Submitted_track_name=ENCSR859CZM_rep1_1_pe_bwa_biorep_filtered_peaks.bb;Experiment_date_released=05/09/2016;File_analysis_title=ENCODE3 hg19;schema=BED6+4	Nervous	Adult	DNase
NGEN005913	ENCODE	ENCFF356YDW.bed.gz	128763	19311320	peaks	hg19	Hematopoietic multipotent progenitor cell	In vitro differentiated cells	CL:0000837	Blood	ENCSR000EMK	1	1_1	Not applicable	DNase-seq	bed narrowPeak	1288544	/project/wang4/GADB/Annotationtracks/ENCODE/data/DNase-seq/narrowpeak/hg19	2018-04-06	05/14/2018	08/22/2024	https://tf.lisanwanglab.org/GADB/Annotationtracks/ENCODE/data/DNase-seq/narrowpeak/hg19/ENCFF356YDW.bed.gz	442416600fd6c67a2a59bd72ef02cd89	wget https://tf.lisanwanglab.org/GADB/Annotationtracks/ENCODE/data/DNase-seq/narrowpeak/hg19/ENCFF356YDW.bed.gz -P GADB/Annotationtracks/ENCODE/data/DNase-seq/narrowpeak/hg19/	wget https://tf.lisanwanglab.org/GADB/Annotationtracks/ENCODE/data/DNase-seq/narrowpeak/hg19/ENCFF356YDW.bed.gz.tbi -P GADB/Annotationtracks/ENCODE/data/DNase-seq/narrowpeak/hg19/	https://www.encodeproject.org	https://www.encodeproject.org/files/ENCFF356YDW/@@download/ENCFF356YDW.bigBed	wget https://tf.lisanwanglab.org/GADB/Annotationtracks/Downloads/ENCODE/ENCFF356YDW.bigBed -P GADB/Annotationtracks/Downloads/ENCODE/	26ca23da42ff8a1f682de9c7db19f348	Accessible chromatin	DNase-seq peaks	Biosample_summary=Hematopoietic multipotent progenitor cell male;Lab=John Stamatoyannopoulos, UW;Submitted_track_name=ENCSR000EMK_rep1_1_se_bwa_biorep_filtered_peaks.bb;Experiment_date_released=10/19/2011;File_analysis_title=ENCODE3 hg19;schema=BED6+4	Cardiovascular	Unknown	DNase
NGEN005980	ENCODE	ENCFF360QPP.bed.gz	80519	12075296	peaks	hg19	Smooth muscle cell	Primary cell	CL:0002590	Brain	ENCSR000ENG	2	2_1	Not applicable	DNase-seq	bed narrowPeak	805819	/project/wang4/GADB/Annotationtracks/ENCODE/data/DNase-seq/narrowpeak/hg19	2018-04-06	05/14/2018	08/22/2024	https://tf.lisanwanglab.org/GADB/Annotationtracks/ENCODE/data/DNase-seq/narrowpeak/hg19/ENCFF360QPP.bed.gz	8616b14236a299192ed0059d37996f14	wget https://tf.lisanwanglab.org/GADB/Annotationtracks/ENCODE/data/DNase-seq/narrowpeak/hg19/ENCFF360QPP.bed.gz -P GADB/Annotationtracks/ENCODE/data/DNase-seq/narrowpeak/hg19/	wget https://tf.lisanwanglab.org/GADB/Annotationtracks/ENCODE/data/DNase-seq/narrowpeak/hg19/ENCFF360QPP.bed.gz.tbi -P GADB/Annotationtracks/ENCODE/data/DNase-seq/narrowpeak/hg19/	https://www.encodeproject.org	https://www.encodeproject.org/files/ENCFF360QPP/@@download/ENCFF360QPP.bigBed	wget https://tf.lisanwanglab.org/GADB/Annotationtracks/Downloads/ENCODE/ENCFF360QPP.bigBed -P GADB/Annotationtracks/Downloads/ENCODE/	335c77f7c248f040e1cac95c84144607	Accessible chromatin	DNase-seq peaks	Biosample_summary=Smooth muscle cell of the brain vasculature female;Lab=John Stamatoyannopoulos, UW;System=circulatory system,central nervous system;Submitted_track_name=ENCSR000ENG_rep2_1_se_bwa_biorep_filtered_peaks.bb;previous_filer_cell_type=Smooth muscle cell of the brain vasculature;Experiment_date_released=03/06/2012;File_analysis_title=ENCODE3 hg19;premapping_cell_type=Smooth muscle cell…	Nervous	Unknown	DNase
NGEN006049	ENCODE	ENCFF365CVR.bed.gz	377264	56496159	peaks	hg19	Lung	Tissue	UBERON:0008952	Lung	ENCSR164WOF	1	1_1	Not applicable	DNase-seq	bed narrowPeak	3594363	/project/wang4/GADB/Annotationtracks/ENCODE/data/DNase-seq/narrowpeak/hg19	2018-04-06	05/14/2018	08/21/2024	https://tf.lisanwanglab.org/GADB/Annotationtracks/ENCODE/data/DNase-seq/narrowpeak/hg19/ENCFF365CVR.bed.gz	881733128b6b2b6488b624a9895c748f	wget https://tf.lisanwanglab.org/GADB/Annotationtracks/ENCODE/data/DNase-seq/narrowpeak/hg19/ENCFF365CVR.bed.gz -P GADB/Annotationtracks/ENCODE/data/DNase-seq/narrowpeak/hg19/	wget https://tf.lisanwanglab.org/GADB/Annotationtracks/ENCODE/data/DNase-seq/narrowpeak/hg19/ENCFF365CVR.bed.gz.tbi -P GADB/Annotationtracks/ENCODE/data/DNase-seq/narrowpeak/hg19/	https://www.encodeproject.org	https://www.encodeproject.org/files/ENCFF365CVR/@@download/ENCFF365CVR.bigBed	wget https://tf.lisanwanglab.org/GADB/Annotationtracks/Downloads/ENCODE/ENCFF365CVR.bigBed -P GADB/Annotationtracks/Downloads/ENCODE/	d631cea08e2e7c779590b134a35939d0	Accessible chromatin	DNase-seq peaks	Biosample_summary=Upper lobe of left lung tissue male adult (37 years);Lab=John Stamatoyannopoulos, UW;System=respiratory system;Submitted_track_name=ENCSR164WOF_rep1_1_pe_bwa_biorep_filtered_peaks.bb;Project=EN-TEx;Experiment_date_released=10/01/2017;File_analysis_title=ENCODE3 hg19;premapping_cell_type=Lung;tissue_of_origin=Upper lobe;schema=BED6+4	Respiratory	Adult	DNase
NGEN006058	ENCODE	ENCFF365RUL.bed.gz	207366	31074082	peaks	hg19	Peyers patch	Tissue	UBERON:0001211	Immune	ENCSR954AJK	1	1_1	Not applicable	DNase-seq	bed narrowPeak	2036175	/project/wang4/GADB/Annotationtracks/ENCODE/data/DNase-seq/narrowpeak/hg19	2018-04-06	05/14/2018	08/22/2024	https://tf.lisanwanglab.org/GADB/Annotationtracks/ENCODE/data/DNase-seq/narrowpeak/hg19/ENCFF365RUL.bed.gz	c336d78ce8e68e23095bc6135dcab5e9	wget https://tf.lisanwanglab.org/GADB/Annotationtracks/ENCODE/data/DNase-seq/narrowpeak/hg19/ENCFF365RUL.bed.gz -P GADB/Annotationtracks/ENCODE/data/DNase-seq/narrowpeak/hg19/	wget https://tf.lisanwanglab.org/GADB/Annotationtracks/ENCODE/data/DNase-seq/narrowpeak/hg19/ENCFF365RUL.bed.gz.tbi -P GADB/Annotationtracks/ENCODE/data/DNase-seq/narrowpeak/hg19/	https://www.encodeproject.org	https://www.encodeproject.org/files/ENCFF365RUL/@@download/ENCFF365RUL.bigBed	wget https://tf.lisanwanglab.org/GADB/Annotationtracks/Downloads/ENCODE/ENCFF365RUL.bigBed -P GADB/Annotationtracks/Downloads/ENCODE/	38d54a3a0c80fd99a4828caeb3921ad6	Accessible chromatin	DNase-seq peaks	Biosample_summary=Peyer's patch tissue male adult (37 years);Lab=John Stamatoyannopoulos, UW;System=digestive system,immune system;Submitted_track_name=ENCSR954AJK_rep1_1_pe_bwa_biorep_filtered_peaks.bb;Project=EN-TEx;Experiment_date_released=10/02/2017;File_analysis_title=ENCODE3 hg19;schema=BED6+4	Lymphatic	Adult	DNase
NGEN006086	ENCODE	ENCFF367SUS.bed.gz	142995	21448251	peaks	hg19	Skeletal muscle cell	Primary cell	CL:0000188	Skeletal Muscle	ENCSR000EQA	2	2_1	Not applicable	DNase-seq	bed narrowPeak	1429082	/project/wang4/GADB/Annotationtracks/ENCODE/data/DNase-seq/narrowpeak/hg19	2018-04-06	05/14/2018	08/22/2024	https://tf.lisanwanglab.org/GADB/Annotationtracks/ENCODE/data/DNase-seq/narrowpeak/hg19/ENCFF367SUS.bed.gz	419c6b7826dc88b0c6b9052e3ae7d5d9	wget https://tf.lisanwanglab.org/GADB/Annotationtracks/ENCODE/data/DNase-seq/narrowpeak/hg19/ENCFF367SUS.bed.gz -P GADB/Annotationtracks/ENCODE/data/DNase-seq/narrowpeak/hg19/	wget https://tf.lisanwanglab.org/GADB/Annotationtracks/ENCODE/data/DNase-seq/narrowpeak/hg19/ENCFF367SUS.bed.gz.tbi -P GADB/Annotationtracks/ENCODE/data/DNase-seq/narrowpeak/hg19/	https://www.encodeproject.org	https://www.encodeproject.org/files/ENCFF367SUS/@@download/ENCFF367SUS.bigBed	wget https://tf.lisanwanglab.org/GADB/Annotationtracks/Downloads/ENCODE/ENCFF367SUS.bigBed -P GADB/Annotationtracks/Downloads/ENCODE/	4656fb2c957d590a75866e51df22d557	Accessible chromatin	DNase-seq peaks	Biosample_summary=Skeletal muscle cell;Lab=John Stamatoyannopoulos, UW;System=musculature;Submitted_track_name=ENCSR000EQA_rep2_1_se_bwa_biorep_filtered_peaks.bb;Experiment_date_released=12/14/2010;File_analysis_title=ENCODE3 hg19;schema=BED6+4	Muscular	Unknown	DNase
NGEN006108	ENCODE	ENCFF369NLX.bed.gz	32231	36500072	replicated peaks	hg19	Epithelial cell	Primary cell	CL:0002327	Breast	ENCSR000AML	1, 2	1_1 ,2_1	H3K4me3	Histone ChIP-seq	bed narrowPeak	924171	/project/wang4/GADB/Annotationtracks/ENCODE/data/Histone_ChIP-seq/narrowpeak/hg19/1	2018-04-06	2017-08-05	08/22/2024	https://tf.lisanwanglab.org/GADB/Annotationtracks/ENCODE/data/Histone_ChIP-seq/narrowpeak/hg19/1/ENCFF369NLX.bed.gz	dba4324b955f111808f65f2ea1776e2d	wget https://tf.lisanwanglab.org/GADB/Annotationtracks/ENCODE/data/Histone_ChIP-seq/narrowpeak/hg19/1/ENCFF369NLX.bed.gz -P GADB/Annotationtracks/ENCODE/data/Histone_ChIP-seq/narrowpeak/hg19/1/	wget https://tf.lisanwanglab.org/GADB/Annotationtracks/ENCODE/data/Histone_ChIP-seq/narrowpeak/hg19/1/ENCFF369NLX.bed.gz.tbi -P GADB/Annotationtracks/ENCODE/data/Histone_ChIP-seq/narrowpeak/hg19/1/	https://www.encodeproject.org	https://www.encodeproject.org/files/ENCFF369NLX/@@download/ENCFF369NLX.bigBed	wget https://tf.lisanwanglab.org/GADB/Annotationtracks/Downloads/ENCODE/ENCFF369NLX.bigBed -P GADB/Annotationtracks/Downloads/ENCODE/	94f531516c75402a2b42d1b27951d0f0	Histone ChIP-seq peaks	Histone ChIP-seq H3K4me3 replicated peaks	Biosample_summary=Mammary epithelial cell female adult (50 years);Lab=Bradley Bernstein, Broad;System=integumental system,exocrine system;Submitted_track_name=final.replicated.narrowPeak.bb;previous_filer_cell_type=Mammary epithelial cell;Experiment_date_released=02/10/2011;File_analysis_title=ENCODE3 hg19;premapping_cell_type=Epithelial cell;tissue_of_origin=Mammary;schema=BED6+4	Reproductive	Adult	activeHistoneMark
NGEN006130	ENCODE	ENCFF370TNQ.bed.gz	79434	11907798	peaks	hg19	Pericyte	Primary cell	CL:2000043	Brain	ENCSR000ENF	1	1_1	Not applicable	DNase-seq	bed narrowPeak	804164	/project/wang4/GADB/Annotationtracks/ENCODE/data/DNase-seq/narrowpeak/hg19	2018-04-06	05/14/2018	08/22/2024	https://tf.lisanwanglab.org/GADB/Annotationtracks/ENCODE/data/DNase-seq/narrowpeak/hg19/ENCFF370TNQ.bed.gz	a22015bf978d770648e25b791c4523ef	wget https://tf.lisanwanglab.org/GADB/Annotationtracks/ENCODE/data/DNase-seq/narrowpeak/hg19/ENCFF370TNQ.bed.gz -P GADB/Annotationtracks/ENCODE/data/DNase-seq/narrowpeak/hg19/	wget https://tf.lisanwanglab.org/GADB/Annotationtracks/ENCODE/data/DNase-seq/narrowpeak/hg19/ENCFF370TNQ.bed.gz.tbi -P GADB/Annotationtracks/ENCODE/data/DNase-seq/narrowpeak/hg19/	https://www.encodeproject.org	https://www.encodeproject.org/files/ENCFF370TNQ/@@download/ENCFF370TNQ.bigBed	wget https://tf.lisanwanglab.org/GADB/Annotationtracks/Downloads/ENCODE/ENCFF370TNQ.bigBed -P GADB/Annotationtracks/Downloads/ENCODE/	fac687a31cc4ef959a6bdfa84236a311	Accessible chromatin	DNase-seq peaks	Biosample_summary=Brain pericyte;Lab=John Stamatoyannopoulos, UW;System=central nervous system;Submitted_track_name=ENCSR000ENF_rep1_1_se_bwa_biorep_filtered_peaks.bb;Experiment_date_released=03/06/2012;File_analysis_title=ENCODE3 hg19;premapping_cell_type=Pericyte;tissue_of_origin=Brain;old_tissue_category=Brain;schema=BED6+4	Nervous	Unknown	DNase
NGEN006266	ENCODE	ENCFF379OUT.bed.gz	75521	11327649	peaks	hg19	Endothelial cell	Primary cell	CL:1001568	Blood Vessel	ENCSR000EOG	1	1_1	Not applicable	DNase-seq	bed narrowPeak	754966	/project/wang4/GADB/Annotationtracks/ENCODE/data/DNase-seq/narrowpeak/hg19	2018-04-06	05/14/2018	08/22/2024	https://tf.lisanwanglab.org/GADB/Annotationtracks/ENCODE/data/DNase-seq/narrowpeak/hg19/ENCFF379OUT.bed.gz	d1005cb3fbe1e100fba37efab87a6af2	wget https://tf.lisanwanglab.org/GADB/Annotationtracks/ENCODE/data/DNase-seq/narrowpeak/hg19/ENCFF379OUT.bed.gz -P GADB/Annotationtracks/ENCODE/data/DNase-seq/narrowpeak/hg19/	wget https://tf.lisanwanglab.org/GADB/Annotationtracks/ENCODE/data/DNase-seq/narrowpeak/hg19/ENCFF379OUT.bed.gz.tbi -P GADB/Annotationtracks/ENCODE/data/DNase-seq/narrowpeak/hg19/	https://www.encodeproject.org	https://www.encodeproject.org/files/ENCFF379OUT/@@download/ENCFF379OUT.bigBed	wget https://tf.lisanwanglab.org/GADB/Annotationtracks/Downloads/ENCODE/ENCFF379OUT.bigBed -P GADB/Annotationtracks/Downloads/ENCODE/	e347ce8bd01959ecc38395e8634d353e	Accessible chromatin	DNase-seq peaks	Biosample_summary=Pulmonary artery endothelial cell female;Lab=John Stamatoyannopoulos, UW;System=circulatory system;Submitted_track_name=ENCSR000EOG_rep1_1_se_bwa_biorep_filtered_peaks.bb;previous_filer_cell_type=Pulmonary artery endothelial cell;Experiment_date_released=10/19/2011;File_analysis_title=ENCODE3 hg19;premapping_cell_type=Endothelial cell;tissue_of_origin=Pulmonary artery;old_tissue…	Cardiovascular	Unknown	DNase
NGEN006469	ENCODE	ENCFF394CFU.bed.gz	156661	137389459	replicated peaks	hg19	Osteoblast	Primary cell	CL:0000062	Bone	ENCSR000APJ	1, 2	1_1 ,2_1	H3K4me1	Histone ChIP-seq	bed narrowPeak	3955075	/project/wang4/GADB/Annotationtracks/ENCODE/data/Histone_ChIP-seq/narrowpeak/hg19/1	2018-04-06	11/28/2016	08/22/2024	https://tf.lisanwanglab.org/GADB/Annotationtracks/ENCODE/data/Histone_ChIP-seq/narrowpeak/hg19/1/ENCFF394CFU.bed.gz	3a15f9b83038edb5056640f298a6968e	wget https://tf.lisanwanglab.org/GADB/Annotationtracks/ENCODE/data/Histone_ChIP-seq/narrowpeak/hg19/1/ENCFF394CFU.bed.gz -P GADB/Annotationtracks/ENCODE/data/Histone_ChIP-seq/narrowpeak/hg19/1/	wget https://tf.lisanwanglab.org/GADB/Annotationtracks/ENCODE/data/Histone_ChIP-seq/narrowpeak/hg19/1/ENCFF394CFU.bed.gz.tbi -P GADB/Annotationtracks/ENCODE/data/Histone_ChIP-seq/narrowpeak/hg19/1/	https://www.encodeproject.org	https://www.encodeproject.org/files/ENCFF394CFU/@@download/ENCFF394CFU.bigBed	wget https://tf.lisanwanglab.org/GADB/Annotationtracks/Downloads/ENCODE/ENCFF394CFU.bigBed -P GADB/Annotationtracks/Downloads/ENCODE/	66d17bfdec4cef5ac2c12d3326dd1207	Histone ChIP-seq peaks	Histone ChIP-seq H3K4me1 replicated peaks	Biosample_summary=Osteoblast;Lab=Bradley Bernstein, Broad;System=skeletal system;Submitted_track_name=final.replicated.narrowPeak.bb;Experiment_date_released=02/10/2011;File_analysis_title=ENCODE3 hg19;schema=BED6+4	Skeletal	Unknown	activeHistoneMark
NGEN006498	ENCODE	ENCFF395WWY.bed.gz	65477	66033468	replicated peaks	hg19	Epithelial cell	Primary cell	CL:0002327	Breast	ENCSR000ALW	1, 2	1_1 ,2_1	H3K27ac	Histone ChIP-seq	bed narrowPeak	1783479	/project/wang4/GADB/Annotationtracks/ENCODE/data/Histone_ChIP-seq/narrowpeak/hg19/1	2018-04-06	2017-07-04	08/22/2024	https://tf.lisanwanglab.org/GADB/Annotationtracks/ENCODE/data/Histone_ChIP-seq/narrowpeak/hg19/1/ENCFF395WWY.bed.gz	2bdad3da300add8e007704f4e8b82547	wget https://tf.lisanwanglab.org/GADB/Annotationtracks/ENCODE/data/Histone_ChIP-seq/narrowpeak/hg19/1/ENCFF395WWY.bed.gz -P GADB/Annotationtracks/ENCODE/data/Histone_ChIP-seq/narrowpeak/hg19/1/	wget https://tf.lisanwanglab.org/GADB/Annotationtracks/ENCODE/data/Histone_ChIP-seq/narrowpeak/hg19/1/ENCFF395WWY.bed.gz.tbi -P GADB/Annotationtracks/ENCODE/data/Histone_ChIP-seq/narrowpeak/hg19/1/	https://www.encodeproject.org	https://www.encodeproject.org/files/ENCFF395WWY/@@download/ENCFF395WWY.bigBed	wget https://tf.lisanwanglab.org/GADB/Annotationtracks/Downloads/ENCODE/ENCFF395WWY.bigBed -P GADB/Annotationtracks/Downloads/ENCODE/	d6af58ab99e19783f6090713438462f8	Histone ChIP-seq peaks	Histone ChIP-seq H3K27ac replicated peaks	Biosample_summary=Mammary epithelial cell female adult (50 years);Lab=Bradley Bernstein, Broad;System=integumental system,exocrine system;Submitted_track_name=final.replicated.narrowPeak.bb;previous_filer_cell_type=Mammary epithelial cell;Experiment_date_released=02/10/2011;File_analysis_title=ENCODE3 hg19;premapping_cell_type=Epithelial cell;tissue_of_origin=Mammary;schema=BED6+4	Reproductive	Adult	activeHistoneMark
NGEN006538	ENCODE	ENCFF398ARD.bed.gz	100255	15035091	peaks	hg19	Epithelial cell	Primary cell	CL:0002327	Breast	ENCSR000ENV	1	1_1	Not applicable	DNase-seq	bed narrowPeak	996330	/project/wang4/GADB/Annotationtracks/ENCODE/data/DNase-seq/narrowpeak/hg19	2018-04-06	05/14/2018	08/22/2024	https://tf.lisanwanglab.org/GADB/Annotationtracks/ENCODE/data/DNase-seq/narrowpeak/hg19/ENCFF398ARD.bed.gz	5e3759584f8a356f3faadd9d2255b4ba	wget https://tf.lisanwanglab.org/GADB/Annotationtracks/ENCODE/data/DNase-seq/narrowpeak/hg19/ENCFF398ARD.bed.gz -P GADB/Annotationtracks/ENCODE/data/DNase-seq/narrowpeak/hg19/	wget https://tf.lisanwanglab.org/GADB/Annotationtracks/ENCODE/data/DNase-seq/narrowpeak/hg19/ENCFF398ARD.bed.gz.tbi -P GADB/Annotationtracks/ENCODE/data/DNase-seq/narrowpeak/hg19/	https://www.encodeproject.org	https://www.encodeproject.org/files/ENCFF398ARD/@@download/ENCFF398ARD.bigBed	wget https://tf.lisanwanglab.org/GADB/Annotationtracks/Downloads/ENCODE/ENCFF398ARD.bigBed -P GADB/Annotationtracks/Downloads/ENCODE/	fc18b9c0b51621208e1f67756e54fb16	Accessible chromatin	DNase-seq peaks	Biosample_summary=Mammary epithelial cell female;Lab=John Stamatoyannopoulos, UW;System=integumental system,exocrine system;Submitted_track_name=ENCSR000ENV_rep1_1_se_bwa_biorep_filtered_peaks.bb;previous_filer_cell_type=Mammary epithelial cell;Experiment_date_released=12/16/2010;File_analysis_title=ENCODE3 hg19;premapping_cell_type=Epithelial cell;tissue_of_origin=Mammary;schema=BED6+4	Reproductive	Unknown	DNase
NGEN006620	ENCODE	ENCFF403HGL.bed.gz	27648	32669101	replicated peaks	hg19	Fibroblast	Primary cell	CL:0002555	Breast	ENCSR000DUW	1, 2	1_1 ,2_1	H3K4me3	Histone ChIP-seq	bed narrowPeak	690382	/project/wang4/GADB/Annotationtracks/ENCODE/data/Histone_ChIP-seq/narrowpeak/hg19/1	2018-04-06	2017-06-04	08/22/2024	https://tf.lisanwanglab.org/GADB/Annotationtracks/ENCODE/data/Histone_ChIP-seq/narrowpeak/hg19/1/ENCFF403HGL.bed.gz	765c690f169826f33c4488bf762b1c44	wget https://tf.lisanwanglab.org/GADB/Annotationtracks/ENCODE/data/Histone_ChIP-seq/narrowpeak/hg19/1/ENCFF403HGL.bed.gz -P GADB/Annotationtracks/ENCODE/data/Histone_ChIP-seq/narrowpeak/hg19/1/	wget https://tf.lisanwanglab.org/GADB/Annotationtracks/ENCODE/data/Histone_ChIP-seq/narrowpeak/hg19/1/ENCFF403HGL.bed.gz.tbi -P GADB/Annotationtracks/ENCODE/data/Histone_ChIP-seq/narrowpeak/hg19/1/	https://www.encodeproject.org	https://www.encodeproject.org/files/ENCFF403HGL/@@download/ENCFF403HGL.bigBed	wget https://tf.lisanwanglab.org/GADB/Annotationtracks/Downloads/ENCODE/ENCFF403HGL.bigBed -P GADB/Annotationtracks/Downloads/ENCODE/	eca3592c23d264f374e4d3d533375c53	Histone ChIP-seq peaks	Histone ChIP-seq H3K4me3 replicated peaks	Biosample_summary=Fibroblast of mammary gland female;Lab=John Stamatoyannopoulos, UW;System=integumental system,exocrine system;GM=[Method- stable transfection|Category- insertion];Submitted_track_name=final.replicated.narrowPeak.bb;previous_filer_cell_type=Fibroblast of mammary gland;Experiment_date_released=02/11/2011;File_analysis_title=ENCODE3 hg19;premapping_cell_type=Fibroblast;tissue_of_or…	Reproductive	Unknown	activeHistoneMark
NGEN006656	ENCODE	ENCFF405ZVO.bed.gz	86862	13028327	peaks	hg19	Epithelial cell	Primary cell	CL:0002328	Lung	ENCSR000EPN	1	1_1	Not applicable	DNase-seq	bed narrowPeak	868104	/project/wang4/GADB/Annotationtracks/ENCODE/data/DNase-seq/narrowpeak/hg19	2018-04-06	05/14/2018	08/22/2024	https://tf.lisanwanglab.org/GADB/Annotationtracks/ENCODE/data/DNase-seq/narrowpeak/hg19/ENCFF405ZVO.bed.gz	6ae63bb365fb72ff88d527c14bca6fdc	wget https://tf.lisanwanglab.org/GADB/Annotationtracks/ENCODE/data/DNase-seq/narrowpeak/hg19/ENCFF405ZVO.bed.gz -P GADB/Annotationtracks/ENCODE/data/DNase-seq/narrowpeak/hg19/	wget https://tf.lisanwanglab.org/GADB/Annotationtracks/ENCODE/data/DNase-seq/narrowpeak/hg19/ENCFF405ZVO.bed.gz.tbi -P GADB/Annotationtracks/ENCODE/data/DNase-seq/narrowpeak/hg19/	https://www.encodeproject.org	https://www.encodeproject.org/files/ENCFF405ZVO/@@download/ENCFF405ZVO.bigBed	wget https://tf.lisanwanglab.org/GADB/Annotationtracks/Downloads/ENCODE/ENCFF405ZVO.bigBed -P GADB/Annotationtracks/Downloads/ENCODE/	793c2cd05cc3232cb2c815957879e4d5	Accessible chromatin	DNase-seq peaks	Biosample_summary=Bronchial epithelial cell female treated with 6 ?M retinoic acid for 48 hours;Lab=John Stamatoyannopoulos, UW;System=respiratory system;Submitted_track_name=ENCSR000EPN_rep1_1_se_bwa_biorep_filtered_peaks.bb;previous_filer_cell_type=Bronchial epithelial cell;Experiment_date_released=03/06/2012;File_analysis_title=ENCODE3 hg19;premapping_cell_type=Epithelial cell;tissue_of_origin…	Respiratory	Unknown	DNase
NGEN006662	ENCODE	ENCFF406LVE.bed.gz	180586	27036909	peaks	hg19	Stomach	Tissue	UBERON:0000945	Digestive	ENCSR641ZPF	1	1_1	Not applicable	DNase-seq	bed narrowPeak	1685263	/project/wang4/GADB/Annotationtracks/ENCODE/data/DNase-seq/narrowpeak/hg19	2018-04-06	05/14/2018	08/22/2024	https://tf.lisanwanglab.org/GADB/Annotationtracks/ENCODE/data/DNase-seq/narrowpeak/hg19/ENCFF406LVE.bed.gz	05873cf7164fb5094d9e7ada6a0bd44c	wget https://tf.lisanwanglab.org/GADB/Annotationtracks/ENCODE/data/DNase-seq/narrowpeak/hg19/ENCFF406LVE.bed.gz -P GADB/Annotationtracks/ENCODE/data/DNase-seq/narrowpeak/hg19/	wget https://tf.lisanwanglab.org/GADB/Annotationtracks/ENCODE/data/DNase-seq/narrowpeak/hg19/ENCFF406LVE.bed.gz.tbi -P GADB/Annotationtracks/ENCODE/data/DNase-seq/narrowpeak/hg19/	https://www.encodeproject.org	https://www.encodeproject.org/files/ENCFF406LVE/@@download/ENCFF406LVE.bigBed	wget https://tf.lisanwanglab.org/GADB/Annotationtracks/Downloads/ENCODE/ENCFF406LVE.bigBed -P GADB/Annotationtracks/Downloads/ENCODE/	a56f6e22b73d3fbd7269dfeba7e962ae	Accessible chromatin	DNase-seq peaks	Biosample_summary=Stomach tissue female adult (51 years);Lab=John Stamatoyannopoulos, UW;System=digestive system;Submitted_track_name=ENCSR641ZPF_rep1_1_pe_bwa_biorep_filtered_peaks.bb;Project=EN-TEx;Experiment_date_released=10/02/2017;File_analysis_title=ENCODE3 hg19;schema=BED6+4	Digestive	Adult	DNase
NGEN006840	ENCODE	ENCFF418MOK.bed.gz	138417	20733783	peaks	hg19	Heart	Tissue	UBERON:0000948	Heart	ENCSR000EJQ	1	1_1	Not applicable	DNase-seq	bed narrowPeak	1359128	/project/wang4/GADB/Annotationtracks/ENCODE/data/DNase-seq/narrowpeak/hg19	2018-04-06	05/14/2018	08/22/2024	https://tf.lisanwanglab.org/GADB/Annotationtracks/ENCODE/data/DNase-seq/narrowpeak/hg19/ENCFF418MOK.bed.gz	52f0cd9be30a2257d8c2e55f0f860fec	wget https://tf.lisanwanglab.org/GADB/Annotationtracks/ENCODE/data/DNase-seq/narrowpeak/hg19/ENCFF418MOK.bed.gz -P GADB/Annotationtracks/ENCODE/data/DNase-seq/narrowpeak/hg19/	wget https://tf.lisanwanglab.org/GADB/Annotationtracks/ENCODE/data/DNase-seq/narrowpeak/hg19/ENCFF418MOK.bed.gz.tbi -P GADB/Annotationtracks/ENCODE/data/DNase-seq/narrowpeak/hg19/	https://www.encodeproject.org	https://www.encodeproject.org/files/ENCFF418MOK/@@download/ENCFF418MOK.bigBed	wget https://tf.lisanwanglab.org/GADB/Annotationtracks/Downloads/ENCODE/ENCFF418MOK.bigBed -P GADB/Annotationtracks/Downloads/ENCODE/	62c91cf1850dcaf99a895839b585ba18	Accessible chromatin	DNase-seq peaks	Biosample_summary=Heart tissue male adult (27 years) and male adult (35 years);Lab=Gregory Crawford, Duke;System=circulatory system;Submitted_track_name=ENCSR000EJQ_rep1_1_se_bwa_biorep_filtered_peaks.bb;Experiment_date_released=08/28/2012;File_analysis_title=ENCODE3 hg19;schema=BED6+4	Cardiovascular	Adult	DNase
NGEN006902	ENCODE	ENCFF422IKN.bed.gz	91905	13784988	peaks	hg19	Fibroblast	Primary cell	CL:2000017	Digestive	ENCSR000EOI	2	2_1	Not applicable	DNase-seq	bed narrowPeak	921408	/project/wang4/GADB/Annotationtracks/ENCODE/data/DNase-seq/narrowpeak/hg19	2018-04-06	05/14/2018	08/22/2024	https://tf.lisanwanglab.org/GADB/Annotationtracks/ENCODE/data/DNase-seq/narrowpeak/hg19/ENCFF422IKN.bed.gz	82d30df1ee5a2379d1fa735a077a8e14	wget https://tf.lisanwanglab.org/GADB/Annotationtracks/ENCODE/data/DNase-seq/narrowpeak/hg19/ENCFF422IKN.bed.gz -P GADB/Annotationtracks/ENCODE/data/DNase-seq/narrowpeak/hg19/	wget https://tf.lisanwanglab.org/GADB/Annotationtracks/ENCODE/data/DNase-seq/narrowpeak/hg19/ENCFF422IKN.bed.gz.tbi -P GADB/Annotationtracks/ENCODE/data/DNase-seq/narrowpeak/hg19/	https://www.encodeproject.org	https://www.encodeproject.org/files/ENCFF422IKN/@@download/ENCFF422IKN.bigBed	wget https://tf.lisanwanglab.org/GADB/Annotationtracks/Downloads/ENCODE/ENCFF422IKN.bigBed -P GADB/Annotationtracks/Downloads/ENCODE/	394f208d07b550c60d42a163e2791c3f	Accessible chromatin	DNase-seq peaks	Biosample_summary=Fibroblast of peridontal ligament male;Lab=John Stamatoyannopoulos, UW;System=skeletal system;Submitted_track_name=ENCSR000EOI_rep2_1_se_bwa_biorep_filtered_peaks.bb;previous_filer_cell_type=Fibroblast of peridontal ligament;Experiment_date_released=12/16/2010;File_analysis_title=ENCODE3 hg19;premapping_cell_type=Fibroblast;tissue_of_origin=Peridontal ligament;schema=BED6+4	Digestive	Unknown	DNase
NGEN007042	ENCODE	ENCFF432ANZ.bed.gz	130528	19556369	peaks	hg19	Psoas muscle	Tissue	UBERON:0008450	Skeletal Muscle	ENCSR000ELO	2	2_1	Not applicable	DNase-seq	bed narrowPeak	1281950	/project/wang4/GADB/Annotationtracks/ENCODE/data/DNase-seq/narrowpeak/hg19	2018-04-06	05/14/2018	08/22/2024	https://tf.lisanwanglab.org/GADB/Annotationtracks/ENCODE/data/DNase-seq/narrowpeak/hg19/ENCFF432ANZ.bed.gz	108214e94329a1973fcf30e3dcacf5f3	wget https://tf.lisanwanglab.org/GADB/Annotationtracks/ENCODE/data/DNase-seq/narrowpeak/hg19/ENCFF432ANZ.bed.gz -P GADB/Annotationtracks/ENCODE/data/DNase-seq/narrowpeak/hg19/	wget https://tf.lisanwanglab.org/GADB/Annotationtracks/ENCODE/data/DNase-seq/narrowpeak/hg19/ENCFF432ANZ.bed.gz.tbi -P GADB/Annotationtracks/ENCODE/data/DNase-seq/narrowpeak/hg19/	https://www.encodeproject.org	https://www.encodeproject.org/files/ENCFF432ANZ/@@download/ENCFF432ANZ.bigBed	wget https://tf.lisanwanglab.org/GADB/Annotationtracks/Downloads/ENCODE/ENCFF432ANZ.bigBed -P GADB/Annotationtracks/Downloads/ENCODE/	4de3425b856794dc6bbc9dc9d99e6257	Accessible chromatin	DNase-seq peaks	Biosample_summary=Psoas muscle tissue male adult (27 years) and male adult (35 years);Lab=Gregory Crawford, Duke;System=musculature;Submitted_track_name=ENCSR000ELO_rep2_1_se_bwa_biorep_filtered_peaks.bb;Experiment_date_released=08/28/2012;File_analysis_title=ENCODE3 hg19;schema=BED6+4	Muscular	Adult	DNase
NGEN007071	ENCODE	ENCFF434DZA.bed.gz	99228	14883719	peaks	hg19	Endothelial cell	Primary cell	CL:2000016	Lung	ENCSR000EOE	2	2_1	Not applicable	DNase-seq	bed narrowPeak	992623	/project/wang4/GADB/Annotationtracks/ENCODE/data/DNase-seq/narrowpeak/hg19	2018-04-06	2018-07-05	08/21/2024	https://tf.lisanwanglab.org/GADB/Annotationtracks/ENCODE/data/DNase-seq/narrowpeak/hg19/ENCFF434DZA.bed.gz	bbff671692ddac8bdfbfaa99a0391de3	wget https://tf.lisanwanglab.org/GADB/Annotationtracks/ENCODE/data/DNase-seq/narrowpeak/hg19/ENCFF434DZA.bed.gz -P GADB/Annotationtracks/ENCODE/data/DNase-seq/narrowpeak/hg19/	wget https://tf.lisanwanglab.org/GADB/Annotationtracks/ENCODE/data/DNase-seq/narrowpeak/hg19/ENCFF434DZA.bed.gz.tbi -P GADB/Annotationtracks/ENCODE/data/DNase-seq/narrowpeak/hg19/	https://www.encodeproject.org	https://www.encodeproject.org/files/ENCFF434DZA/@@download/ENCFF434DZA.bigBed	wget https://tf.lisanwanglab.org/GADB/Annotationtracks/Downloads/ENCODE/ENCFF434DZA.bigBed -P GADB/Annotationtracks/Downloads/ENCODE/	dae0edc9f271281a3fd6738ea041464b	Accessible chromatin	DNase-seq peaks	Biosample_summary=Lung microvascular endothelial cell female;Lab=John Stamatoyannopoulos, UW;System=circulatory system,respiratory system;Submitted_track_name=ENCSR000EOE_rep2_1_se_bwa_biorep_filtered_peaks.bb;Experiment_date_released=12/16/2010;File_analysis_title=ENCODE3 hg19;premapping_cell_type=Endothelial cell;tissue_of_origin=Lung miscrovascular;schema=BED6+4	Respiratory	Unknown	DNase
NGEN007072	ENCODE	ENCFF434EMB.bed.gz	457	180166	replicated peaks	hg19	Adrenal gland	Tissue	UBERON:0002369	Endocrine	ENCSR406PCK	1, 2	1_1 ,2_1	H3K4me1	Histone ChIP-seq	bed narrowPeak	10231	/project/wang4/GADB/Annotationtracks/ENCODE/data/Histone_ChIP-seq/narrowpeak/hg19/1	2018-04-06	10/28/2016	08/22/2024	https://tf.lisanwanglab.org/GADB/Annotationtracks/ENCODE/data/Histone_ChIP-seq/narrowpeak/hg19/1/ENCFF434EMB.bed.gz	9e9fe5d2410430952569cc47831ea204	wget https://tf.lisanwanglab.org/GADB/Annotationtracks/ENCODE/data/Histone_ChIP-seq/narrowpeak/hg19/1/ENCFF434EMB.bed.gz -P GADB/Annotationtracks/ENCODE/data/Histone_ChIP-seq/narrowpeak/hg19/1/	wget https://tf.lisanwanglab.org/GADB/Annotationtracks/ENCODE/data/Histone_ChIP-seq/narrowpeak/hg19/1/ENCFF434EMB.bed.gz.tbi -P GADB/Annotationtracks/ENCODE/data/Histone_ChIP-seq/narrowpeak/hg19/1/	https://www.encodeproject.org	https://www.encodeproject.org/files/ENCFF434EMB/@@download/ENCFF434EMB.bigBed	wget https://tf.lisanwanglab.org/GADB/Annotationtracks/Downloads/ENCODE/ENCFF434EMB.bigBed -P GADB/Annotationtracks/Downloads/ENCODE/	293673b04bb2108881f1137d6dc05bee	Histone ChIP-seq peaks	Histone ChIP-seq H3K4me1 replicated peaks	Biosample_summary=Adrenal gland tissue male adult (54 years);Lab=Bradley Bernstein, Broad;System=endocrine system;Submitted_track_name=final.replicated.narrowPeak.bb;Project=EN-TEx;Experiment_date_released=10/24/2016;File_analysis_title=ENCODE3 hg19;schema=BED6+4	Endocrine	Adult	activeHistoneMark
NGEN007241	ENCODE	ENCFF444QQN.bed.gz	39080	43449628	replicated peaks	hg19	Osteoblast	Primary cell	CL:0000062	Bone	ENCSR000ATH	2, 3	2_1 ,3_1,3_2	H3K4me3	Histone ChIP-seq	bed narrowPeak	1088793	/project/wang4/GADB/Annotationtracks/ENCODE/data/Histone_ChIP-seq/narrowpeak/hg19/1	2018-04-06	2017-07-06	08/22/2024	https://tf.lisanwanglab.org/GADB/Annotationtracks/ENCODE/data/Histone_ChIP-seq/narrowpeak/hg19/1/ENCFF444QQN.bed.gz	4228239a1ef08ef37bfb0407f5df2976	wget https://tf.lisanwanglab.org/GADB/Annotationtracks/ENCODE/data/Histone_ChIP-seq/narrowpeak/hg19/1/ENCFF444QQN.bed.gz -P GADB/Annotationtracks/ENCODE/data/Histone_ChIP-seq/narrowpeak/hg19/1/	wget https://tf.lisanwanglab.org/GADB/Annotationtracks/ENCODE/data/Histone_ChIP-seq/narrowpeak/hg19/1/ENCFF444QQN.bed.gz.tbi -P GADB/Annotationtracks/ENCODE/data/Histone_ChIP-seq/narrowpeak/hg19/1/	https://www.encodeproject.org	https://www.encodeproject.org/files/ENCFF444QQN/@@download/ENCFF444QQN.bigBed	wget https://tf.lisanwanglab.org/GADB/Annotationtracks/Downloads/ENCODE/ENCFF444QQN.bigBed -P GADB/Annotationtracks/Downloads/ENCODE/	e9076eb0b029ce7149ddae1ed1e4a15c	Histone ChIP-seq peaks	Histone ChIP-seq H3K4me3 replicated peaks	Biosample_summary=Osteoblast;Lab=Bradley Bernstein, Broad;System=skeletal system;Submitted_track_name=final.replicated.narrowPeak.bb;Experiment_date_released=08/06/2012;File_analysis_title=ENCODE3 hg19;schema=BED6+4	Skeletal	Unknown	activeHistoneMark
NGEN007271	ENCODE	ENCFF446PMD.bed.gz	147327	22084383	peaks	hg19	B cell	Primary cell	CL:0000236	Immune	ENCSR000EMJ	1	1_1	Not applicable	DNase-seq	bed narrowPeak	1499729	/project/wang4/GADB/Annotationtracks/ENCODE/data/DNase-seq/narrowpeak/hg19	2018-04-06	2018-07-05	08/22/2024	https://tf.lisanwanglab.org/GADB/Annotationtracks/ENCODE/data/DNase-seq/narrowpeak/hg19/ENCFF446PMD.bed.gz	898e927e2d1070fac26ef00829181b03	wget https://tf.lisanwanglab.org/GADB/Annotationtracks/ENCODE/data/DNase-seq/narrowpeak/hg19/ENCFF446PMD.bed.gz -P GADB/Annotationtracks/ENCODE/data/DNase-seq/narrowpeak/hg19/	wget https://tf.lisanwanglab.org/GADB/Annotationtracks/ENCODE/data/DNase-seq/narrowpeak/hg19/ENCFF446PMD.bed.gz.tbi -P GADB/Annotationtracks/ENCODE/data/DNase-seq/narrowpeak/hg19/	https://www.encodeproject.org	https://www.encodeproject.org/files/ENCFF446PMD/@@download/ENCFF446PMD.bigBed	wget https://tf.lisanwanglab.org/GADB/Annotationtracks/Downloads/ENCODE/ENCFF446PMD.bigBed -P GADB/Annotationtracks/Downloads/ENCODE/	03f43e3b7a56092cf77a131399fa155b	Accessible chromatin	DNase-seq peaks	Biosample_summary=B cell female adult (43 years);Lab=John Stamatoyannopoulos, UW;System=immune system;Submitted_track_name=ENCSR000EMJ_rep1_1_se_bwa_biorep_filtered_peaks.bb;Experiment_date_released=10/19/2011;File_analysis_title=ENCODE3 hg19;schema=BED6+4	Lymphatic	Adult	DNase
NGEN007353	ENCODE	ENCFF451KET.bed.gz	146691	21995056	peaks	hg19	T-helper 2 cell	Primary cell	CL:0000546	Immune	ENCSR000EQG	2	2_1	Not applicable	DNase-seq	bed narrowPeak	1503162	/project/wang4/GADB/Annotationtracks/ENCODE/data/DNase-seq/narrowpeak/hg19	2018-04-06	05/14/2018	08/22/2024	https://tf.lisanwanglab.org/GADB/Annotationtracks/ENCODE/data/DNase-seq/narrowpeak/hg19/ENCFF451KET.bed.gz	e76b2885b21b7781b1bff10ccd7b4ed1	wget https://tf.lisanwanglab.org/GADB/Annotationtracks/ENCODE/data/DNase-seq/narrowpeak/hg19/ENCFF451KET.bed.gz -P GADB/Annotationtracks/ENCODE/data/DNase-seq/narrowpeak/hg19/	wget https://tf.lisanwanglab.org/GADB/Annotationtracks/ENCODE/data/DNase-seq/narrowpeak/hg19/ENCFF451KET.bed.gz.tbi -P GADB/Annotationtracks/ENCODE/data/DNase-seq/narrowpeak/hg19/	https://www.encodeproject.org	https://www.encodeproject.org/files/ENCFF451KET/@@download/ENCFF451KET.bigBed	wget https://tf.lisanwanglab.org/GADB/Annotationtracks/Downloads/ENCODE/ENCFF451KET.bigBed -P GADB/Annotationtracks/Downloads/ENCODE/	23eec03fa33ee7587ee80118a427c1fa	Accessible chromatin	DNase-seq peaks	Biosample_summary=T-helper 2 cell;Lab=John Stamatoyannopoulos, UW;System=immune system;Submitted_track_name=ENCSR000EQG_rep2_1_pe_bwa_biorep_filtered_peaks.bb;Experiment_date_released=07/23/2012;File_analysis_title=ENCODE3 hg19;schema=BED6+4	Lymphatic	Unknown	DNase
NGEN007401	ENCODE	ENCFF454QAN.bed.gz	93622	134850028	replicated peaks	hg19	Neutrophil	Primary cell	CL:0000775	Blood	ENCSR826VJY	1, 2	1_1 ,2_1	H3K4me1	Histone ChIP-seq	bed narrowPeak	2451063	/project/wang4/GADB/Annotationtracks/ENCODE/data/Histone_ChIP-seq/narrowpeak/hg19/1	2018-04-06	11/16/2016	08/22/2024	https://tf.lisanwanglab.org/GADB/Annotationtracks/ENCODE/data/Histone_ChIP-seq/narrowpeak/hg19/1/ENCFF454QAN.bed.gz	11ec6450c01161409b1b82789ea89c66	wget https://tf.lisanwanglab.org/GADB/Annotationtracks/ENCODE/data/Histone_ChIP-seq/narrowpeak/hg19/1/ENCFF454QAN.bed.gz -P GADB/Annotationtracks/ENCODE/data/Histone_ChIP-seq/narrowpeak/hg19/1/	wget https://tf.lisanwanglab.org/GADB/Annotationtracks/ENCODE/data/Histone_ChIP-seq/narrowpeak/hg19/1/ENCFF454QAN.bed.gz.tbi -P GADB/Annotationtracks/ENCODE/data/Histone_ChIP-seq/narrowpeak/hg19/1/	https://www.encodeproject.org	https://www.encodeproject.org/files/ENCFF454QAN/@@download/ENCFF454QAN.bigBed	wget https://tf.lisanwanglab.org/GADB/Annotationtracks/Downloads/ENCODE/ENCFF454QAN.bigBed -P GADB/Annotationtracks/Downloads/ENCODE/	91ee514c4b674396be9b9711771d9997	Histone ChIP-seq peaks	Histone ChIP-seq H3K4me1 replicated peaks	Biosample_summary=Neutrophil;Lab=Bradley Bernstein, Broad;System=immune system;Submitted_track_name=final.replicated.narrowPeak.bb;Experiment_date_released=11/16/2016;File_analysis_title=ENCODE3 hg19;schema=BED6+4	Cardiovascular	Unknown	activeHistoneMark
NGEN007425	ENCODE	ENCFF455TOB.bed.gz	30250	33997443	replicated peaks	hg19	Epithelial cell	Primary cell	CL:0002327	Breast	ENCSR016JWS	1, 2	1_1 ,2_1	H3K4me3	Histone ChIP-seq	bed narrowPeak	865865	/project/wang4/GADB/Annotationtracks/ENCODE/data/Histone_ChIP-seq/narrowpeak/hg19/1	2018-04-06	2017-06-05	08/22/2024	https://tf.lisanwanglab.org/GADB/Annotationtracks/ENCODE/data/Histone_ChIP-seq/narrowpeak/hg19/1/ENCFF455TOB.bed.gz	dae0d0766edab43ad65018cc74da0755	wget https://tf.lisanwanglab.org/GADB/Annotationtracks/ENCODE/data/Histone_ChIP-seq/narrowpeak/hg19/1/ENCFF455TOB.bed.gz -P GADB/Annotationtracks/ENCODE/data/Histone_ChIP-seq/narrowpeak/hg19/1/	wget https://tf.lisanwanglab.org/GADB/Annotationtracks/ENCODE/data/Histone_ChIP-seq/narrowpeak/hg19/1/ENCFF455TOB.bed.gz.tbi -P GADB/Annotationtracks/ENCODE/data/Histone_ChIP-seq/narrowpeak/hg19/1/	https://www.encodeproject.org	https://www.encodeproject.org/files/ENCFF455TOB/@@download/ENCFF455TOB.bigBed	wget https://tf.lisanwanglab.org/GADB/Annotationtracks/Downloads/ENCODE/ENCFF455TOB.bigBed -P GADB/Annotationtracks/Downloads/ENCODE/	2279998d1dcf503e2dc469591fa9870d	Histone ChIP-seq peaks	Histone ChIP-seq H3K4me3 replicated peaks	Biosample_summary=Mammary epithelial cell female adult (50 years);Lab=Bradley Bernstein, Broad;System=integumental system,exocrine system;Submitted_track_name=final.replicated.narrowPeak.bb;previous_filer_cell_type=Mammary epithelial cell;Experiment_date_released=11/17/2016;File_analysis_title=ENCODE3 hg19;premapping_cell_type=Epithelial cell;tissue_of_origin=Mammary;schema=BED6+4	Reproductive	Adult	activeHistoneMark
NGEN007431	ENCODE	ENCFF455YKJ.bed.gz	149894	22483051	peaks	hg19	Epithelial cell	Primary cell	CL:0002565	Eye	ENCSR000ENT	2	2_1	Not applicable	DNase-seq	bed narrowPeak	1494332	/project/wang4/GADB/Annotationtracks/ENCODE/data/DNase-seq/narrowpeak/hg19	2018-04-06	2018-07-05	08/22/2024	https://tf.lisanwanglab.org/GADB/Annotationtracks/ENCODE/data/DNase-seq/narrowpeak/hg19/ENCFF455YKJ.bed.gz	c9b6b28f1b081c271cdd790fbc913cfb	wget https://tf.lisanwanglab.org/GADB/Annotationtracks/ENCODE/data/DNase-seq/narrowpeak/hg19/ENCFF455YKJ.bed.gz -P GADB/Annotationtracks/ENCODE/data/DNase-seq/narrowpeak/hg19/	wget https://tf.lisanwanglab.org/GADB/Annotationtracks/ENCODE/data/DNase-seq/narrowpeak/hg19/ENCFF455YKJ.bed.gz.tbi -P GADB/Annotationtracks/ENCODE/data/DNase-seq/narrowpeak/hg19/	https://www.encodeproject.org	https://www.encodeproject.org/files/ENCFF455YKJ/@@download/ENCFF455YKJ.bigBed	wget https://tf.lisanwanglab.org/GADB/Annotationtracks/Downloads/ENCODE/ENCFF455YKJ.bigBed -P GADB/Annotationtracks/Downloads/ENCODE/	0032b523161b56b922499613c442b7e4	Accessible chromatin	DNase-seq peaks	Biosample_summary=Iris pigment epithelial cell;Lab=John Stamatoyannopoulos, UW;System=sensory system;Submitted_track_name=ENCSR000ENT_rep2_1_se_bwa_biorep_filtered_peaks.bb;previous_filer_cell_type=Iris pigment epithelial cell;Experiment_date_released=05/04/2011;File_analysis_title=ENCODE3 hg19;premapping_cell_type=Epithelial cell;tissue_of_origin=Iris pigment;schema=BED6+4	Sensory	Unknown	DNase
NGEN007459	ENCODE	ENCFF457FEG.bed.gz	41315	51829842	replicated peaks	hg19	B cell	Primary cell	CL:0000236	Immune	ENCSR799SLA	1, 2	1_1 ,2_1	H3K9ac	Histone ChIP-seq	bed narrowPeak	1185103	/project/wang4/GADB/Annotationtracks/ENCODE/data/Histone_ChIP-seq/narrowpeak/hg19/1	2018-04-06	01/20/2017	08/22/2024	https://tf.lisanwanglab.org/GADB/Annotationtracks/ENCODE/data/Histone_ChIP-seq/narrowpeak/hg19/1/ENCFF457FEG.bed.gz	eb1f9fb779efc2ca83112e8f3d16234a	wget https://tf.lisanwanglab.org/GADB/Annotationtracks/ENCODE/data/Histone_ChIP-seq/narrowpeak/hg19/1/ENCFF457FEG.bed.gz -P GADB/Annotationtracks/ENCODE/data/Histone_ChIP-seq/narrowpeak/hg19/1/	wget https://tf.lisanwanglab.org/GADB/Annotationtracks/ENCODE/data/Histone_ChIP-seq/narrowpeak/hg19/1/ENCFF457FEG.bed.gz.tbi -P GADB/Annotationtracks/ENCODE/data/Histone_ChIP-seq/narrowpeak/hg19/1/	https://www.encodeproject.org	https://www.encodeproject.org/files/ENCFF457FEG/@@download/ENCFF457FEG.bigBed	wget https://tf.lisanwanglab.org/GADB/Annotationtracks/Downloads/ENCODE/ENCFF457FEG.bigBed -P GADB/Annotationtracks/Downloads/ENCODE/	54da264609390713e7174d37dacd07cc	Histone ChIP-seq peaks	Histone ChIP-seq H3K9ac replicated peaks	Biosample_summary=B cell female adult (27 years) and female adult (43 years);Lab=Bradley Bernstein, Broad;System=immune system;Submitted_track_name=final.replicated.narrowPeak.bb;Experiment_date_released=01/23/2017;File_analysis_title=ENCODE3 hg19;schema=BED6+4	Lymphatic	Adult	activeHistoneMark
NGEN007463	ENCODE	ENCFF457TZT.bed.gz	383544	57528895	peaks	hg19	Fibroblast	Primary cell	CL:0002551	Skin	ENCSR000EPO	1	1_1	Not applicable	DNase-seq	bed narrowPeak	3809051	/project/wang4/GADB/Annotationtracks/ENCODE/data/DNase-seq/narrowpeak/hg19	2018-04-06	05/14/2018	08/22/2024	https://tf.lisanwanglab.org/GADB/Annotationtracks/ENCODE/data/DNase-seq/narrowpeak/hg19/ENCFF457TZT.bed.gz	5a7b04edffea16d0b9e39cb93a7f6b7f	wget https://tf.lisanwanglab.org/GADB/Annotationtracks/ENCODE/data/DNase-seq/narrowpeak/hg19/ENCFF457TZT.bed.gz -P GADB/Annotationtracks/ENCODE/data/DNase-seq/narrowpeak/hg19/	wget https://tf.lisanwanglab.org/GADB/Annotationtracks/ENCODE/data/DNase-seq/narrowpeak/hg19/ENCFF457TZT.bed.gz.tbi -P GADB/Annotationtracks/ENCODE/data/DNase-seq/narrowpeak/hg19/	https://www.encodeproject.org	https://www.encodeproject.org/files/ENCFF457TZT/@@download/ENCFF457TZT.bigBed	wget https://tf.lisanwanglab.org/GADB/Annotationtracks/Downloads/ENCODE/ENCFF457TZT.bigBed -P GADB/Annotationtracks/Downloads/ENCODE/	27d2643e3a8512bcebedea968e2cde39	Accessible chromatin	DNase-seq peaks	Biosample_summary=Fibroblast of dermis female adult;Lab=John Stamatoyannopoulos, UW;System=integumental system;Submitted_track_name=ENCSR000EPO_rep1_1_se_bwa_biorep_filtered_peaks.bb;previous_filer_cell_type=Fibroblast of dermis;Experiment_date_released=12/14/2010;File_analysis_title=ENCODE3 hg19;premapping_cell_type=Fibroblast;tissue_of_origin=Dermis;schema=BED6+4	Integumentary	Adult	DNase
NGEN007532	ENCODE	ENCFF461TFY.bed.gz	82111	166551382	replicated peaks	hg19	Gastrocnemius medialis	Tissue	UBERON:0011907	Skeletal Muscle	ENCSR948YYZ	1, 2	1_1 ,2_1	H3K27ac	Histone ChIP-seq	bed narrowPeak	2290833	/project/wang4/GADB/Annotationtracks/ENCODE/data/Histone_ChIP-seq/narrowpeak/hg19/1	2018-04-06	10/28/2016	08/22/2024	https://tf.lisanwanglab.org/GADB/Annotationtracks/ENCODE/data/Histone_ChIP-seq/narrowpeak/hg19/1/ENCFF461TFY.bed.gz	c830e97867303c01c4d73e3790f9895d	wget https://tf.lisanwanglab.org/GADB/Annotationtracks/ENCODE/data/Histone_ChIP-seq/narrowpeak/hg19/1/ENCFF461TFY.bed.gz -P GADB/Annotationtracks/ENCODE/data/Histone_ChIP-seq/narrowpeak/hg19/1/	wget https://tf.lisanwanglab.org/GADB/Annotationtracks/ENCODE/data/Histone_ChIP-seq/narrowpeak/hg19/1/ENCFF461TFY.bed.gz.tbi -P GADB/Annotationtracks/ENCODE/data/Histone_ChIP-seq/narrowpeak/hg19/1/	https://www.encodeproject.org	https://www.encodeproject.org/files/ENCFF461TFY/@@download/ENCFF461TFY.bigBed	wget https://tf.lisanwanglab.org/GADB/Annotationtracks/Downloads/ENCODE/ENCFF461TFY.bigBed -P GADB/Annotationtracks/Downloads/ENCODE/	2161c904ebe952924fda0c0da8be7048	Histone ChIP-seq peaks	Histone ChIP-seq H3K27ac replicated peaks	Biosample_summary=Gastrocnemius medialis tissue male adult (54 years);Lab=Bradley Bernstein, Broad;System=musculature;Submitted_track_name=final.replicated.narrowPeak.bb;Project=EN-TEx;Experiment_date_released=06/14/2016;File_analysis_title=ENCODE3 hg19;schema=BED6+4	Muscular	Adult	activeHistoneMark
NGEN007569	ENCODE	ENCFF463ZEN.bed.gz	73633	112930002	replicated peaks	hg19	Uterus	Tissue	UBERON:0000995	Female Reproductive	ENCSR249INE	1, 2	1_1 ,2_1	H3K27ac	Histone ChIP-seq	bed narrowPeak	2084771	/project/wang4/GADB/Annotationtracks/ENCODE/data/Histone_ChIP-seq/narrowpeak/hg19/1	2018-04-06	02/24/2018	08/22/2024	https://tf.lisanwanglab.org/GADB/Annotationtracks/ENCODE/data/Histone_ChIP-seq/narrowpeak/hg19/1/ENCFF463ZEN.bed.gz	390029aa387d2542468f99bb989285bd	wget https://tf.lisanwanglab.org/GADB/Annotationtracks/ENCODE/data/Histone_ChIP-seq/narrowpeak/hg19/1/ENCFF463ZEN.bed.gz -P GADB/Annotationtracks/ENCODE/data/Histone_ChIP-seq/narrowpeak/hg19/1/	wget https://tf.lisanwanglab.org/GADB/Annotationtracks/ENCODE/data/Histone_ChIP-seq/narrowpeak/hg19/1/ENCFF463ZEN.bed.gz.tbi -P GADB/Annotationtracks/ENCODE/data/Histone_ChIP-seq/narrowpeak/hg19/1/	https://www.encodeproject.org	https://www.encodeproject.org/files/ENCFF463ZEN/@@download/ENCFF463ZEN.bigBed	wget https://tf.lisanwanglab.org/GADB/Annotationtracks/Downloads/ENCODE/ENCFF463ZEN.bigBed -P GADB/Annotationtracks/Downloads/ENCODE/	060f38b56ddd0a11e265513d0ab5c478	Histone ChIP-seq peaks	Histone ChIP-seq H3K27ac replicated peaks	Biosample_summary=Uterus tissue female adult (53 years);Lab=Bradley Bernstein, Broad;System=reproductive system;GM=[Method- stable transfection|Category- insertion];Submitted_track_name=final.replicated.narrowPeak.bb;Project=EN-TEx;Experiment_date_released=11/03/2016;File_analysis_title=ENCODE3 hg19;schema=BED6+4	Reproductive	Adult	activeHistoneMark
NGEN007684	ENCODE	ENCFF471MNP.bed.gz	30225	38692546	replicated peaks	hg19	Fibroblast	Primary cell	CL:0002557	Blood Vessel	ENCSR000DUZ	1, 2	1_1 ,2_1	H3K4me3	Histone ChIP-seq	bed narrowPeak	825080	/project/wang4/GADB/Annotationtracks/ENCODE/data/Histone_ChIP-seq/narrowpeak/hg19/1	2018-04-06	2017-06-04	08/22/2024	https://tf.lisanwanglab.org/GADB/Annotationtracks/ENCODE/data/Histone_ChIP-seq/narrowpeak/hg19/1/ENCFF471MNP.bed.gz	543aa3a65fd33ef306920689df512511	wget https://tf.lisanwanglab.org/GADB/Annotationtracks/ENCODE/data/Histone_ChIP-seq/narrowpeak/hg19/1/ENCFF471MNP.bed.gz -P GADB/Annotationtracks/ENCODE/data/Histone_ChIP-seq/narrowpeak/hg19/1/	wget https://tf.lisanwanglab.org/GADB/Annotationtracks/ENCODE/data/Histone_ChIP-seq/narrowpeak/hg19/1/ENCFF471MNP.bed.gz.tbi -P GADB/Annotationtracks/ENCODE/data/Histone_ChIP-seq/narrowpeak/hg19/1/	https://www.encodeproject.org	https://www.encodeproject.org/files/ENCFF471MNP/@@download/ENCFF471MNP.bigBed	wget https://tf.lisanwanglab.org/GADB/Annotationtracks/Downloads/ENCODE/ENCFF471MNP.bigBed -P GADB/Annotationtracks/Downloads/ENCODE/	10a6d76558a420c8e6b9b7824eab864b	Histone ChIP-seq peaks	Histone ChIP-seq H3K4me3 replicated peaks	Biosample_summary=Fibroblast of pulmonary artery;Lab=John Stamatoyannopoulos, UW;System=circulatory system;Submitted_track_name=final.replicated.narrowPeak.bb;previous_filer_cell_type=Fibroblast of pulmonary artery;Experiment_date_released=02/11/2011;File_analysis_title=ENCODE3 hg19;premapping_cell_type=Fibroblast;tissue_of_origin=Pulmonary artery;pre_origin_deriv_fix_system=Cardiovascular;pre_or…	Cardiovascular	Unknown	activeHistoneMark
NGEN007787	ENCODE	ENCFF479HFK.bed.gz	49124	7368106	peaks	hg19	Endothelial cell	Primary cell	CL:2000010	Blood Vessel	ENCSR000ENX	2	2_1	Not applicable	DNase-seq	bed narrowPeak	494348	/project/wang4/GADB/Annotationtracks/ENCODE/data/DNase-seq/narrowpeak/hg19	2018-04-06	05/14/2018	08/22/2024	https://tf.lisanwanglab.org/GADB/Annotationtracks/ENCODE/data/DNase-seq/narrowpeak/hg19/ENCFF479HFK.bed.gz	d79f35a3c803e9d119f4830fef76dc09	wget https://tf.lisanwanglab.org/GADB/Annotationtracks/ENCODE/data/DNase-seq/narrowpeak/hg19/ENCFF479HFK.bed.gz -P GADB/Annotationtracks/ENCODE/data/DNase-seq/narrowpeak/hg19/	wget https://tf.lisanwanglab.org/GADB/Annotationtracks/ENCODE/data/DNase-seq/narrowpeak/hg19/ENCFF479HFK.bed.gz.tbi -P GADB/Annotationtracks/ENCODE/data/DNase-seq/narrowpeak/hg19/	https://www.encodeproject.org	https://www.encodeproject.org/files/ENCFF479HFK/@@download/ENCFF479HFK.bigBed	wget https://tf.lisanwanglab.org/GADB/Annotationtracks/Downloads/ENCODE/ENCFF479HFK.bigBed -P GADB/Annotationtracks/Downloads/ENCODE/	2670f4e366ddbf5a9a4c1c2d946320cc	Accessible chromatin	DNase-seq peaks	Biosample_summary=Dermis blood vessel endothelial cell female adult;Lab=John Stamatoyannopoulos, UW;System=circulatory system,integumental system;Submitted_track_name=ENCSR000ENX_rep2_1_se_bwa_biorep_filtered_peaks.bb;Experiment_date_released=10/19/2011;File_analysis_title=ENCODE3 hg19;premapping_cell_type=Endothelial cell;tissue_of_origin=Dermis blood vessel;schema=BED6+4	Cardiovascular	Adult	DNase
NGEN007805	ENCODE	ENCFF480SVV.bed.gz	224024	33593759	peaks	hg19	Hematopoietic multipotent progenitor cell	In vitro differentiated cells	CL:0000837	Blood	ENCSR098PTC	1	1_1 ,1_2	Not applicable	DNase-seq	bed narrowPeak	2273564	/project/wang4/GADB/Annotationtracks/ENCODE/data/DNase-seq/narrowpeak/hg19	2018-04-06	05/14/2018	08/22/2024	https://tf.lisanwanglab.org/GADB/Annotationtracks/ENCODE/data/DNase-seq/narrowpeak/hg19/ENCFF480SVV.bed.gz	6b9758e000166878287b49eede19474e	wget https://tf.lisanwanglab.org/GADB/Annotationtracks/ENCODE/data/DNase-seq/narrowpeak/hg19/ENCFF480SVV.bed.gz -P GADB/Annotationtracks/ENCODE/data/DNase-seq/narrowpeak/hg19/	wget https://tf.lisanwanglab.org/GADB/Annotationtracks/ENCODE/data/DNase-seq/narrowpeak/hg19/ENCFF480SVV.bed.gz.tbi -P GADB/Annotationtracks/ENCODE/data/DNase-seq/narrowpeak/hg19/	https://www.encodeproject.org	https://www.encodeproject.org/files/ENCFF480SVV/@@download/ENCFF480SVV.bigBed	wget https://tf.lisanwanglab.org/GADB/Annotationtracks/Downloads/ENCODE/ENCFF480SVV.bigBed -P GADB/Annotationtracks/Downloads/ENCODE/	adb347f50d0c0dec69957b3e4e45c126	Accessible chromatin	DNase-seq peaks	Biosample_summary=Hematopoietic multipotent progenitor cell male adult (25 years);Lab=John Stamatoyannopoulos, UW;Submitted_track_name=ENCSR098PTC_rep1_1_rep1_2_se_bwa_biorep_filtered_peaks.bb;Experiment_date_released=08/31/2015;File_analysis_title=ENCODE3 hg19;schema=BED6+4	Cardiovascular	Adult	DNase
NGEN007818	ENCODE	ENCFF481TXL.bed.gz	63376	9501440	peaks	hg19	B cell	Primary cell	CL:0000236	Immune	ENCSR000EMJ	2	2_1	Not applicable	DNase-seq	bed narrowPeak	637241	/project/wang4/GADB/Annotationtracks/ENCODE/data/DNase-seq/narrowpeak/hg19	2018-04-06	2018-07-05	08/21/2024	https://tf.lisanwanglab.org/GADB/Annotationtracks/ENCODE/data/DNase-seq/narrowpeak/hg19/ENCFF481TXL.bed.gz	5dc595a288f90420abd91bc9493d36d2	wget https://tf.lisanwanglab.org/GADB/Annotationtracks/ENCODE/data/DNase-seq/narrowpeak/hg19/ENCFF481TXL.bed.gz -P GADB/Annotationtracks/ENCODE/data/DNase-seq/narrowpeak/hg19/	wget https://tf.lisanwanglab.org/GADB/Annotationtracks/ENCODE/data/DNase-seq/narrowpeak/hg19/ENCFF481TXL.bed.gz.tbi -P GADB/Annotationtracks/ENCODE/data/DNase-seq/narrowpeak/hg19/	https://www.encodeproject.org	https://www.encodeproject.org/files/ENCFF481TXL/@@download/ENCFF481TXL.bigBed	wget https://tf.lisanwanglab.org/GADB/Annotationtracks/Downloads/ENCODE/ENCFF481TXL.bigBed -P GADB/Annotationtracks/Downloads/ENCODE/	f14588febae60a5696e6047fc21b7dfa	Accessible chromatin	DNase-seq peaks	Biosample_summary=B cell female adult (43 years);Lab=John Stamatoyannopoulos, UW;System=immune system;Submitted_track_name=ENCSR000EMJ_rep2_1_se_bwa_biorep_filtered_peaks.bb;Experiment_date_released=10/19/2011;File_analysis_title=ENCODE3 hg19;schema=BED6+4	Lymphatic	Adult	DNase
NGEN007839	ENCODE	ENCFF482PVT.bed.gz	347131	52065334	peaks	hg19	Hematopoietic multipotent progenitor cell	In vitro differentiated cells	CL:0000837	Blood	ENCSR148VUP	2	2_1	Not applicable	DNase-seq	bed narrowPeak	3496210	/project/wang4/GADB/Annotationtracks/ENCODE/data/DNase-seq/narrowpeak/hg19	2018-04-06	05/14/2018	08/22/2024	https://tf.lisanwanglab.org/GADB/Annotationtracks/ENCODE/data/DNase-seq/narrowpeak/hg19/ENCFF482PVT.bed.gz	daff7549219906647ca36bac92a4117c	wget https://tf.lisanwanglab.org/GADB/Annotationtracks/ENCODE/data/DNase-seq/narrowpeak/hg19/ENCFF482PVT.bed.gz -P GADB/Annotationtracks/ENCODE/data/DNase-seq/narrowpeak/hg19/	wget https://tf.lisanwanglab.org/GADB/Annotationtracks/ENCODE/data/DNase-seq/narrowpeak/hg19/ENCFF482PVT.bed.gz.tbi -P GADB/Annotationtracks/ENCODE/data/DNase-seq/narrowpeak/hg19/	https://www.encodeproject.org	https://www.encodeproject.org/files/ENCFF482PVT/@@download/ENCFF482PVT.bigBed	wget https://tf.lisanwanglab.org/GADB/Annotationtracks/Downloads/ENCODE/ENCFF482PVT.bigBed -P GADB/Annotationtracks/Downloads/ENCODE/	a19661bb347552074cc89329a4237e2d	Accessible chromatin	DNase-seq peaks	Biosample_summary=Hematopoietic multipotent progenitor cell treated with interleukin-3 for 4 days, kit ligand for 4 days, hydrocortisone succinate for 4 days, erythropoietin for 4 days male adult (25 years);Lab=John Stamatoyannopoulos, UW;Submitted_track_name=ENCSR148VUP_rep2_1_pe_bwa_biorep_filtered_peaks.bb;Experiment_date_released=08/31/2015;File_analysis_title=ENCODE3 hg19;schema=BED6+4	Cardiovascular	Adult	DNase
NGEN007895	ENCODE	ENCFF485WGE.bed.gz	19475	24967000	replicated peaks	hg19	Pancreas	Tissue	UBERON:0001150	Digestive	ENCSR554RQQ	1, 2	1_1 ,2_1	H3K4me3	Histone ChIP-seq	bed narrowPeak	555402	/project/wang4/GADB/Annotationtracks/ENCODE/data/Histone_ChIP-seq/narrowpeak/hg19/1	2018-04-06	01/31/2017	08/22/2024	https://tf.lisanwanglab.org/GADB/Annotationtracks/ENCODE/data/Histone_ChIP-seq/narrowpeak/hg19/1/ENCFF485WGE.bed.gz	80a4b63293706eb05a6eaecb44356e2d	wget https://tf.lisanwanglab.org/GADB/Annotationtracks/ENCODE/data/Histone_ChIP-seq/narrowpeak/hg19/1/ENCFF485WGE.bed.gz -P GADB/Annotationtracks/ENCODE/data/Histone_ChIP-seq/narrowpeak/hg19/1/	wget https://tf.lisanwanglab.org/GADB/Annotationtracks/ENCODE/data/Histone_ChIP-seq/narrowpeak/hg19/1/ENCFF485WGE.bed.gz.tbi -P GADB/Annotationtracks/ENCODE/data/Histone_ChIP-seq/narrowpeak/hg19/1/	https://www.encodeproject.org	https://www.encodeproject.org/files/ENCFF485WGE/@@download/ENCFF485WGE.bigBed	wget https://tf.lisanwanglab.org/GADB/Annotationtracks/Downloads/ENCODE/ENCFF485WGE.bigBed -P GADB/Annotationtracks/Downloads/ENCODE/	21fc4e9f53bbce9b25211b1f61cf809f	Histone ChIP-seq peaks	Histone ChIP-seq H3K4me3 replicated peaks	Biosample_summary=Body of pancreas tissue male adult (54 years);Lab=Bradley Bernstein, Broad;Submitted_track_name=final.replicated.narrowPeak.bb;Project=EN-TEx;Experiment_date_released=10/24/2016;File_analysis_title=ENCODE3 hg19;schema=BED6+4	Digestive	Adult	activeHistoneMark
NGEN007939	ENCODE	ENCFF488HZZ.bed.gz	169148	25370634	peaks	hg19	Stromal cell	Primary cell	CL:0010001	Bone	ENCSR000EMH	1	1_1	Not applicable	DNase-seq	bed narrowPeak	1688162	/project/wang4/GADB/Annotationtracks/ENCODE/data/DNase-seq/narrowpeak/hg19	2018-04-06	05/14/2018	08/22/2024	https://tf.lisanwanglab.org/GADB/Annotationtracks/ENCODE/data/DNase-seq/narrowpeak/hg19/ENCFF488HZZ.bed.gz	a8c72dbd6219758cc429180a2fdac084	wget https://tf.lisanwanglab.org/GADB/Annotationtracks/ENCODE/data/DNase-seq/narrowpeak/hg19/ENCFF488HZZ.bed.gz -P GADB/Annotationtracks/ENCODE/data/DNase-seq/narrowpeak/hg19/	wget https://tf.lisanwanglab.org/GADB/Annotationtracks/ENCODE/data/DNase-seq/narrowpeak/hg19/ENCFF488HZZ.bed.gz.tbi -P GADB/Annotationtracks/ENCODE/data/DNase-seq/narrowpeak/hg19/	https://www.encodeproject.org	https://www.encodeproject.org/files/ENCFF488HZZ/@@download/ENCFF488HZZ.bigBed	wget https://tf.lisanwanglab.org/GADB/Annotationtracks/Downloads/ENCODE/ENCFF488HZZ.bigBed -P GADB/Annotationtracks/Downloads/ENCODE/	f892a5332a3d3f6275a56adfac971be3	Accessible chromatin	DNase-seq peaks	Biosample_summary=Stromal cell of bone marrow male;Lab=John Stamatoyannopoulos, UW;System=skeletal system,immune system;Submitted_track_name=ENCSR000EMH_rep1_1_se_bwa_biorep_filtered_peaks.bb;previous_filer_cell_type=Stromal cell of bone marrow;Experiment_date_released=07/23/2012;File_analysis_title=ENCODE3 hg19;premapping_cell_type=Stromal cell;tissue_of_origin=Bone marrow;pre_origin_deriv_fix_s…	Skeletal	Unknown	DNase
NGEN008058	ENCODE	ENCFF496WSG.bed.gz	51989	68452017	replicated peaks	hg19	Aorta	Tissue	UBERON:0001515	Blood Vessel	ENCSR930HLX	1, 2	1_1 ,1_2,2_1,2_2	H3K4me3	Histone ChIP-seq	bed narrowPeak	1490262	/project/wang4/GADB/Annotationtracks/ENCODE/data/Histone_ChIP-seq/narrowpeak/hg19/1	2018-04-06	11/16/2016	08/22/2024	https://tf.lisanwanglab.org/GADB/Annotationtracks/ENCODE/data/Histone_ChIP-seq/narrowpeak/hg19/1/ENCFF496WSG.bed.gz	0fa1d4418c3d6bb97670a54cf537aa32	wget https://tf.lisanwanglab.org/GADB/Annotationtracks/ENCODE/data/Histone_ChIP-seq/narrowpeak/hg19/1/ENCFF496WSG.bed.gz -P GADB/Annotationtracks/ENCODE/data/Histone_ChIP-seq/narrowpeak/hg19/1/	wget https://tf.lisanwanglab.org/GADB/Annotationtracks/ENCODE/data/Histone_ChIP-seq/narrowpeak/hg19/1/ENCFF496WSG.bed.gz.tbi -P GADB/Annotationtracks/ENCODE/data/Histone_ChIP-seq/narrowpeak/hg19/1/	https://www.encodeproject.org	https://www.encodeproject.org/files/ENCFF496WSG/@@download/ENCFF496WSG.bigBed	wget https://tf.lisanwanglab.org/GADB/Annotationtracks/Downloads/ENCODE/ENCFF496WSG.bigBed -P GADB/Annotationtracks/Downloads/ENCODE/	2e306b7bb3454ff49db6a811a55b04d9	Histone ChIP-seq peaks	Histone ChIP-seq H3K4me3 replicated peaks	Biosample_summary=Thoracic aorta tissue male adult (54 years);Lab=Bradley Bernstein, Broad;System=circulatory system;Submitted_track_name=final.replicated.narrowPeak.bb;Project=EN-TEx;Experiment_date_released=10/24/2016;File_analysis_title=ENCODE3 hg19;premapping_cell_type=Aorta;tissue_of_origin=Thoracic;pre_origin_deriv_fix_system=Cardiovascular;pre_origin_deriv_fix_tissue=Blood Vessel;schema=BE…	Cardiovascular	Adult	activeHistoneMark
NGEN008072	ENCODE	ENCFF497OVG.bed.gz	381357	57123423	peaks	hg19	Adrenal gland	Tissue	UBERON:0002369	Endocrine	ENCSR597NVK	1	1_1	Not applicable	DNase-seq	bed narrowPeak	3601093	/project/wang4/GADB/Annotationtracks/ENCODE/data/DNase-seq/narrowpeak/hg19	2018-04-06	05/14/2018	08/21/2024	https://tf.lisanwanglab.org/GADB/Annotationtracks/ENCODE/data/DNase-seq/narrowpeak/hg19/ENCFF497OVG.bed.gz	621b1014d11b0b7b970a1e3f714cb7e2	wget https://tf.lisanwanglab.org/GADB/Annotationtracks/ENCODE/data/DNase-seq/narrowpeak/hg19/ENCFF497OVG.bed.gz -P GADB/Annotationtracks/ENCODE/data/DNase-seq/narrowpeak/hg19/	wget https://tf.lisanwanglab.org/GADB/Annotationtracks/ENCODE/data/DNase-seq/narrowpeak/hg19/ENCFF497OVG.bed.gz.tbi -P GADB/Annotationtracks/ENCODE/data/DNase-seq/narrowpeak/hg19/	https://www.encodeproject.org	https://www.encodeproject.org/files/ENCFF497OVG/@@download/ENCFF497OVG.bigBed	wget https://tf.lisanwanglab.org/GADB/Annotationtracks/Downloads/ENCODE/ENCFF497OVG.bigBed -P GADB/Annotationtracks/Downloads/ENCODE/	852e7642bc08e32c1690a1cb36f37fc4	Accessible chromatin	DNase-seq peaks	Biosample_summary=Adrenal gland tissue female adult (53 years);Lab=John Stamatoyannopoulos, UW;System=endocrine system;Submitted_track_name=ENCSR597NVK_rep1_1_pe_bwa_biorep_filtered_peaks.bb;Project=EN-TEx;Experiment_date_released=10/01/2017;File_analysis_title=ENCODE3 hg19;schema=BED6+4	Endocrine	Adult	DNase
NGEN008303	ENCODE	ENCFF513CXL.bed.gz	227583	34130631	peaks	hg19	CD1c+ myeloid dendritic cell	Primary cell	CL:0002399	Blood	ENCSR373BIX	1	1_1	Not applicable	DNase-seq	bed narrowPeak	2319957	/project/wang4/GADB/Annotationtracks/ENCODE/data/DNase-seq/narrowpeak/hg19	2018-04-06	05/14/2018	08/21/2024	https://tf.lisanwanglab.org/GADB/Annotationtracks/ENCODE/data/DNase-seq/narrowpeak/hg19/ENCFF513CXL.bed.gz	9ba86c2b6eef479c0db40087335274e5	wget https://tf.lisanwanglab.org/GADB/Annotationtracks/ENCODE/data/DNase-seq/narrowpeak/hg19/ENCFF513CXL.bed.gz -P GADB/Annotationtracks/ENCODE/data/DNase-seq/narrowpeak/hg19/	wget https://tf.lisanwanglab.org/GADB/Annotationtracks/ENCODE/data/DNase-seq/narrowpeak/hg19/ENCFF513CXL.bed.gz.tbi -P GADB/Annotationtracks/ENCODE/data/DNase-seq/narrowpeak/hg19/	https://www.encodeproject.org	https://www.encodeproject.org/files/ENCFF513CXL/@@download/ENCFF513CXL.bigBed	wget https://tf.lisanwanglab.org/GADB/Annotationtracks/Downloads/ENCODE/ENCFF513CXL.bigBed -P GADB/Annotationtracks/Downloads/ENCODE/	dfd49694186083162631f197d85f8d1b	Accessible chromatin	DNase-seq peaks	Biosample_summary=CD1c-positive myeloid dendritic cell;Lab=John Stamatoyannopoulos, UW;System=immune system;Submitted_track_name=ENCSR373BIX_rep1_1_pe_bwa_biorep_filtered_peaks.bb;Experiment_date_released=05/11/2016;File_analysis_title=ENCODE3 hg19;schema=BED6+4	Cardiovascular	Unknown	DNase
NGEN008327	ENCODE	ENCFF514PIS.bed.gz	64338	58966884	replicated peaks	hg19	Myotube	In vitro differentiated cells	CL:0002372	Skeletal Muscle	ENCSR000AOY	1, 2	1_1 ,2_1	H3K9ac	Histone ChIP-seq	bed narrowPeak	1750814	/project/wang4/GADB/Annotationtracks/ENCODE/data/Histone_ChIP-seq/narrowpeak/hg19/1	2018-04-06	2017-08-12	08/22/2024	https://tf.lisanwanglab.org/GADB/Annotationtracks/ENCODE/data/Histone_ChIP-seq/narrowpeak/hg19/1/ENCFF514PIS.bed.gz	287e1dfd9db040d8efb1dc19ed5c0a49	wget https://tf.lisanwanglab.org/GADB/Annotationtracks/ENCODE/data/Histone_ChIP-seq/narrowpeak/hg19/1/ENCFF514PIS.bed.gz -P GADB/Annotationtracks/ENCODE/data/Histone_ChIP-seq/narrowpeak/hg19/1/	wget https://tf.lisanwanglab.org/GADB/Annotationtracks/ENCODE/data/Histone_ChIP-seq/narrowpeak/hg19/1/ENCFF514PIS.bed.gz.tbi -P GADB/Annotationtracks/ENCODE/data/Histone_ChIP-seq/narrowpeak/hg19/1/	https://www.encodeproject.org	https://www.encodeproject.org/files/ENCFF514PIS/@@download/ENCFF514PIS.bigBed	wget https://tf.lisanwanglab.org/GADB/Annotationtracks/Downloads/ENCODE/ENCFF514PIS.bigBed -P GADB/Annotationtracks/Downloads/ENCODE/	1dc9c997c5b142448f8a572411f415f1	Histone ChIP-seq peaks	Histone ChIP-seq H3K9ac replicated peaks	Biosample_summary=Myotube originated from skeletal muscle myoblast male adult (22 years);Lab=Bradley Bernstein, Broad;System=musculature;Submitted_track_name=final.replicated.narrowPeak.bb;Experiment_date_released=02/10/2011;File_analysis_title=ENCODE3 hg19;schema=BED6+4	Muscular	Adult	activeHistoneMark
NGEN008449	ENCODE	ENCFF521JYK.bed.gz	134348	20149905	peaks	hg19	Endothelial cell	Primary cell	CL:2000044	Brain	ENCSR000ENE	1	1_1	Not applicable	DNase-seq	bed narrowPeak	1340617	/project/wang4/GADB/Annotationtracks/ENCODE/data/DNase-seq/narrowpeak/hg19	2018-04-06	05/14/2018	08/22/2024	https://tf.lisanwanglab.org/GADB/Annotationtracks/ENCODE/data/DNase-seq/narrowpeak/hg19/ENCFF521JYK.bed.gz	770b529129eb1563e6a68159d96d64c9	wget https://tf.lisanwanglab.org/GADB/Annotationtracks/ENCODE/data/DNase-seq/narrowpeak/hg19/ENCFF521JYK.bed.gz -P GADB/Annotationtracks/ENCODE/data/DNase-seq/narrowpeak/hg19/	wget https://tf.lisanwanglab.org/GADB/Annotationtracks/ENCODE/data/DNase-seq/narrowpeak/hg19/ENCFF521JYK.bed.gz.tbi -P GADB/Annotationtracks/ENCODE/data/DNase-seq/narrowpeak/hg19/	https://www.encodeproject.org	https://www.encodeproject.org/files/ENCFF521JYK/@@download/ENCFF521JYK.bigBed	wget https://tf.lisanwanglab.org/GADB/Annotationtracks/Downloads/ENCODE/ENCFF521JYK.bigBed -P GADB/Annotationtracks/Downloads/ENCODE/	d019f6a1db0b5cfd26949c72db829de8	Accessible chromatin	DNase-seq peaks	Biosample_summary=Brain microvascular endothelial cell;Lab=John Stamatoyannopoulos, UW;System=circulatory system,central nervous system;Submitted_track_name=ENCSR000ENE_rep1_1_se_bwa_biorep_filtered_peaks.bb;Experiment_date_released=12/16/2010;File_analysis_title=ENCODE3 hg19;premapping_cell_type=Endothelial cell;tissue_of_origin=Brain miscrovascular;schema=BED6+4	Nervous	Unknown	DNase
NGEN008561	ENCODE	ENCFF530EJR.bed.gz	49362	41103954	replicated peaks	hg19	Fibroblast	Primary cell	CL:0002551	Skin	ENCSR000APR	1, 2	1_1 ,2_1	H3K4me3	Histone ChIP-seq	bed narrowPeak	1347833	/project/wang4/GADB/Annotationtracks/ENCODE/data/Histone_ChIP-seq/narrowpeak/hg19/1	2018-04-06	2017-11-04	08/22/2024	https://tf.lisanwanglab.org/GADB/Annotationtracks/ENCODE/data/Histone_ChIP-seq/narrowpeak/hg19/1/ENCFF530EJR.bed.gz	a21951fba8259d5d848e8059dcae7677	wget https://tf.lisanwanglab.org/GADB/Annotationtracks/ENCODE/data/Histone_ChIP-seq/narrowpeak/hg19/1/ENCFF530EJR.bed.gz -P GADB/Annotationtracks/ENCODE/data/Histone_ChIP-seq/narrowpeak/hg19/1/	wget https://tf.lisanwanglab.org/GADB/Annotationtracks/ENCODE/data/Histone_ChIP-seq/narrowpeak/hg19/1/ENCFF530EJR.bed.gz.tbi -P GADB/Annotationtracks/ENCODE/data/Histone_ChIP-seq/narrowpeak/hg19/1/	https://www.encodeproject.org	https://www.encodeproject.org/files/ENCFF530EJR/@@download/ENCFF530EJR.bigBed	wget https://tf.lisanwanglab.org/GADB/Annotationtracks/Downloads/ENCODE/ENCFF530EJR.bigBed -P GADB/Annotationtracks/Downloads/ENCODE/	da89270c871611552b2e186b91f2e3f7	Histone ChIP-seq peaks	Histone ChIP-seq H3K4me3 replicated peaks	Biosample_summary=Fibroblast of dermis NONE and female adult;Lab=Bradley Bernstein, Broad;System=integumental system;Submitted_track_name=final.replicated.narrowPeak.bb;previous_filer_cell_type=Fibroblast of dermis;Experiment_date_released=02/10/2011;File_analysis_title=ENCODE3 hg19;premapping_cell_type=Fibroblast;tissue_of_origin=Dermis;schema=BED6+4	Integumentary	Adult	activeHistoneMark
NGEN008614	ENCODE	ENCFF533VXB.bed.gz	39317	41311044	replicated peaks	hg19	Astrocyte	Primary cell	CL:0000127	Brain	ENCSR000AOU	1, 2	1_1 ,2_1	H3K4me3	Histone ChIP-seq	bed narrowPeak	1105774	/project/wang4/GADB/Annotationtracks/ENCODE/data/Histone_ChIP-seq/narrowpeak/hg19/1	2018-04-06	2017-11-04	08/22/2024	https://tf.lisanwanglab.org/GADB/Annotationtracks/ENCODE/data/Histone_ChIP-seq/narrowpeak/hg19/1/ENCFF533VXB.bed.gz	9cec8a36dfd2463a0a7007809cfa8085	wget https://tf.lisanwanglab.org/GADB/Annotationtracks/ENCODE/data/Histone_ChIP-seq/narrowpeak/hg19/1/ENCFF533VXB.bed.gz -P GADB/Annotationtracks/ENCODE/data/Histone_ChIP-seq/narrowpeak/hg19/1/	wget https://tf.lisanwanglab.org/GADB/Annotationtracks/ENCODE/data/Histone_ChIP-seq/narrowpeak/hg19/1/ENCFF533VXB.bed.gz.tbi -P GADB/Annotationtracks/ENCODE/data/Histone_ChIP-seq/narrowpeak/hg19/1/	https://www.encodeproject.org	https://www.encodeproject.org/files/ENCFF533VXB/@@download/ENCFF533VXB.bigBed	wget https://tf.lisanwanglab.org/GADB/Annotationtracks/Downloads/ENCODE/ENCFF533VXB.bigBed -P GADB/Annotationtracks/Downloads/ENCODE/	d712ff4404d14552d55ca8c3085ab582	Histone ChIP-seq peaks	Histone ChIP-seq H3K4me3 replicated peaks	Biosample_summary=Astrocyte;Lab=Bradley Bernstein, Broad;System=central nervous system;Submitted_track_name=final.replicated.narrowPeak.bb;Experiment_date_released=02/10/2011;File_analysis_title=ENCODE3 hg19;schema=BED6+4	Nervous	Unknown	activeHistoneMark
NGEN008631	ENCODE	ENCFF534YIH.bed.gz	289294	43330172	peaks	hg19	Naive B cell	Primary cell	CL:0000788	Blood	ENCSR000ELG	1	1_1 ,1_2	Not applicable	DNase-seq	bed narrowPeak	2729600	/project/wang4/GADB/Annotationtracks/ENCODE/data/DNase-seq/narrowpeak/hg19	2018-04-06	05/14/2018	08/22/2024	https://tf.lisanwanglab.org/GADB/Annotationtracks/ENCODE/data/DNase-seq/narrowpeak/hg19/ENCFF534YIH.bed.gz	c71444e7922ca0cb20ed75b16e0d38f0	wget https://tf.lisanwanglab.org/GADB/Annotationtracks/ENCODE/data/DNase-seq/narrowpeak/hg19/ENCFF534YIH.bed.gz -P GADB/Annotationtracks/ENCODE/data/DNase-seq/narrowpeak/hg19/	wget https://tf.lisanwanglab.org/GADB/Annotationtracks/ENCODE/data/DNase-seq/narrowpeak/hg19/ENCFF534YIH.bed.gz.tbi -P GADB/Annotationtracks/ENCODE/data/DNase-seq/narrowpeak/hg19/	https://www.encodeproject.org	https://www.encodeproject.org/files/ENCFF534YIH/@@download/ENCFF534YIH.bigBed	wget https://tf.lisanwanglab.org/GADB/Annotationtracks/Downloads/ENCODE/ENCFF534YIH.bigBed -P GADB/Annotationtracks/Downloads/ENCODE/	04e4e30cffd55c6f978a115342ae89ac	Accessible chromatin	DNase-seq peaks	Biosample_summary=Naive B cell;Lab=Gregory Crawford, Duke;System=immune system;Submitted_track_name=ENCSR000ELG_rep1_1_rep1_2_se_bwa_biorep_filtered_peaks.bb;Experiment_date_released=08/28/2012;File_analysis_title=ENCODE3 hg19;schema=BED6+4	Cardiovascular	Unknown	DNase
NGEN008716	ENCODE	ENCFF540WKD.bed.gz	77329	11586643	peaks	hg19	Astrocyte	Primary cell	CL:0002606	Nervous	ENCSR000ENB	2	2_1	Not applicable	DNase-seq	bed narrowPeak	770291	/project/wang4/GADB/Annotationtracks/ENCODE/data/DNase-seq/narrowpeak/hg19	2018-04-06	2018-07-05	08/22/2024	https://tf.lisanwanglab.org/GADB/Annotationtracks/ENCODE/data/DNase-seq/narrowpeak/hg19/ENCFF540WKD.bed.gz	07735b0eef0454d7b0f513873120e380	wget https://tf.lisanwanglab.org/GADB/Annotationtracks/ENCODE/data/DNase-seq/narrowpeak/hg19/ENCFF540WKD.bed.gz -P GADB/Annotationtracks/ENCODE/data/DNase-seq/narrowpeak/hg19/	wget https://tf.lisanwanglab.org/GADB/Annotationtracks/ENCODE/data/DNase-seq/narrowpeak/hg19/ENCFF540WKD.bed.gz.tbi -P GADB/Annotationtracks/ENCODE/data/DNase-seq/narrowpeak/hg19/	https://www.encodeproject.org	https://www.encodeproject.org/files/ENCFF540WKD/@@download/ENCFF540WKD.bigBed	wget https://tf.lisanwanglab.org/GADB/Annotationtracks/Downloads/ENCODE/ENCFF540WKD.bigBed -P GADB/Annotationtracks/Downloads/ENCODE/	b6158b5a7500241ec6c146ec9db5f0e4	Accessible chromatin	DNase-seq peaks	Biosample_summary=Astrocyte of the spinal cord;Lab=John Stamatoyannopoulos, UW;System=central nervous system;Submitted_track_name=ENCSR000ENB_rep2_1_se_bwa_biorep_filtered_peaks.bb;previous_filer_cell_type=Astrocyte of the spinal cord;Experiment_date_released=05/04/2011;File_analysis_title=ENCODE3 hg19;premapping_cell_type=Astrocyte;tissue_of_origin=Spinal cord;pre_origin_deriv_fix_system=Nervous…	Nervous	Unknown	DNase
NGEN008731	ENCODE	ENCFF541OFF.bed.gz	84408	12659696	peaks	hg19	Keratinocyte	Primary cell	CL:0000312	Skin	ENCSR000EPQ	2	2_1	Not applicable	DNase-seq	bed narrowPeak	840663	/project/wang4/GADB/Annotationtracks/ENCODE/data/DNase-seq/narrowpeak/hg19	2018-04-06	05/14/2018	08/22/2024	https://tf.lisanwanglab.org/GADB/Annotationtracks/ENCODE/data/DNase-seq/narrowpeak/hg19/ENCFF541OFF.bed.gz	a972fc6f865e339f288407e948f39f0e	wget https://tf.lisanwanglab.org/GADB/Annotationtracks/ENCODE/data/DNase-seq/narrowpeak/hg19/ENCFF541OFF.bed.gz -P GADB/Annotationtracks/ENCODE/data/DNase-seq/narrowpeak/hg19/	wget https://tf.lisanwanglab.org/GADB/Annotationtracks/ENCODE/data/DNase-seq/narrowpeak/hg19/ENCFF541OFF.bed.gz.tbi -P GADB/Annotationtracks/ENCODE/data/DNase-seq/narrowpeak/hg19/	https://www.encodeproject.org	https://www.encodeproject.org/files/ENCFF541OFF/@@download/ENCFF541OFF.bigBed	wget https://tf.lisanwanglab.org/GADB/Annotationtracks/Downloads/ENCODE/ENCFF541OFF.bigBed -P GADB/Annotationtracks/Downloads/ENCODE/	70aa29c0680a92ac3c2a3b3980ef281d	Accessible chromatin	DNase-seq peaks	Biosample_summary=Keratinocyte female;Lab=John Stamatoyannopoulos, UW;System=integumental system;Submitted_track_name=ENCSR000EPQ_rep2_1_se_bwa_biorep_filtered_peaks.bb;Experiment_date_released=05/04/2011;File_analysis_title=ENCODE3 hg19;schema=BED6+4	Integumentary	Unknown	DNase
NGEN008943	ENCODE	ENCFF554WSS.bed.gz	94773	14214589	peaks	hg19	Epithelial cell	Primary cell	CL:0002327	Breast	ENCSR000ENV	2	2_1	Not applicable	DNase-seq	bed narrowPeak	947168	/project/wang4/GADB/Annotationtracks/ENCODE/data/DNase-seq/narrowpeak/hg19	2018-04-06	05/14/2018	08/22/2024	https://tf.lisanwanglab.org/GADB/Annotationtracks/ENCODE/data/DNase-seq/narrowpeak/hg19/ENCFF554WSS.bed.gz	586f7f6f8678936305b64cf4a69cb69f	wget https://tf.lisanwanglab.org/GADB/Annotationtracks/ENCODE/data/DNase-seq/narrowpeak/hg19/ENCFF554WSS.bed.gz -P GADB/Annotationtracks/ENCODE/data/DNase-seq/narrowpeak/hg19/	wget https://tf.lisanwanglab.org/GADB/Annotationtracks/ENCODE/data/DNase-seq/narrowpeak/hg19/ENCFF554WSS.bed.gz.tbi -P GADB/Annotationtracks/ENCODE/data/DNase-seq/narrowpeak/hg19/	https://www.encodeproject.org	https://www.encodeproject.org/files/ENCFF554WSS/@@download/ENCFF554WSS.bigBed	wget https://tf.lisanwanglab.org/GADB/Annotationtracks/Downloads/ENCODE/ENCFF554WSS.bigBed -P GADB/Annotationtracks/Downloads/ENCODE/	ab83010925ecdf1246c0d582bcbaa0f4	Accessible chromatin	DNase-seq peaks	Biosample_summary=Mammary epithelial cell female;Lab=John Stamatoyannopoulos, UW;System=integumental system,exocrine system;Submitted_track_name=ENCSR000ENV_rep2_1_se_bwa_biorep_filtered_peaks.bb;previous_filer_cell_type=Mammary epithelial cell;Experiment_date_released=12/16/2010;File_analysis_title=ENCODE3 hg19;premapping_cell_type=Epithelial cell;tissue_of_origin=Mammary;schema=BED6+4	Reproductive	Unknown	DNase
NGEN008979	ENCODE	ENCFF557HRQ.bed.gz	37667	39099820	replicated peaks	hg19	Adrenal gland	Tissue	UBERON:0002369	Endocrine	ENCSR177QFY	1, 2	1_1 ,2_1	H3K27ac	Histone ChIP-seq	bed narrowPeak	1002325	/project/wang4/GADB/Annotationtracks/ENCODE/data/Histone_ChIP-seq/narrowpeak/hg19/1	2018-04-06	10/28/2016	08/22/2024	https://tf.lisanwanglab.org/GADB/Annotationtracks/ENCODE/data/Histone_ChIP-seq/narrowpeak/hg19/1/ENCFF557HRQ.bed.gz	b96ce95739d0a71783be2850d0f87f33	wget https://tf.lisanwanglab.org/GADB/Annotationtracks/ENCODE/data/Histone_ChIP-seq/narrowpeak/hg19/1/ENCFF557HRQ.bed.gz -P GADB/Annotationtracks/ENCODE/data/Histone_ChIP-seq/narrowpeak/hg19/1/	wget https://tf.lisanwanglab.org/GADB/Annotationtracks/ENCODE/data/Histone_ChIP-seq/narrowpeak/hg19/1/ENCFF557HRQ.bed.gz.tbi -P GADB/Annotationtracks/ENCODE/data/Histone_ChIP-seq/narrowpeak/hg19/1/	https://www.encodeproject.org	https://www.encodeproject.org/files/ENCFF557HRQ/@@download/ENCFF557HRQ.bigBed	wget https://tf.lisanwanglab.org/GADB/Annotationtracks/Downloads/ENCODE/ENCFF557HRQ.bigBed -P GADB/Annotationtracks/Downloads/ENCODE/	08c0e51ab44452d204ce13b99e83c956	Histone ChIP-seq peaks	Histone ChIP-seq H3K27ac replicated peaks	Biosample_summary=Adrenal gland tissue male adult (54 years);Lab=Bradley Bernstein, Broad;System=endocrine system;Submitted_track_name=final.replicated.narrowPeak.bb;Project=EN-TEx;Experiment_date_released=10/24/2016;File_analysis_title=ENCODE3 hg19;schema=BED6+4	Endocrine	Adult	activeHistoneMark
NGEN009076	ENCODE	ENCFF564JPO.bed.gz	73625	11038659	peaks	hg19	Hematopoietic multipotent progenitor cell	Primary cell	CL:0000837	Blood	ENCSR115YPI	1	1_1	Not applicable	DNase-seq	bed narrowPeak	752484	/project/wang4/GADB/Annotationtracks/ENCODE/data/DNase-seq/narrowpeak/hg19	2018-04-06	2018-07-05	08/22/2024	https://tf.lisanwanglab.org/GADB/Annotationtracks/ENCODE/data/DNase-seq/narrowpeak/hg19/ENCFF564JPO.bed.gz	56fe126919ae85a7e55952707b9ceb18	wget https://tf.lisanwanglab.org/GADB/Annotationtracks/ENCODE/data/DNase-seq/narrowpeak/hg19/ENCFF564JPO.bed.gz -P GADB/Annotationtracks/ENCODE/data/DNase-seq/narrowpeak/hg19/	wget https://tf.lisanwanglab.org/GADB/Annotationtracks/ENCODE/data/DNase-seq/narrowpeak/hg19/ENCFF564JPO.bed.gz.tbi -P GADB/Annotationtracks/ENCODE/data/DNase-seq/narrowpeak/hg19/	https://www.encodeproject.org	https://www.encodeproject.org/files/ENCFF564JPO/@@download/ENCFF564JPO.bigBed	wget https://tf.lisanwanglab.org/GADB/Annotationtracks/Downloads/ENCODE/ENCFF564JPO.bigBed -P GADB/Annotationtracks/Downloads/ENCODE/	42a14364c59d84690c27fa424b0683b3	Accessible chromatin	DNase-seq peaks	Biosample_summary=Hematopoietic multipotent progenitor cell treated with erythropoietin for 20 days, hydrocortisone succinate for 20 days, kit ligand for 20 days, interleukin-3 for 20 days male adult (25 years);Lab=John Stamatoyannopoulos, UW;Submitted_track_name=ENCSR115YPI_rep1_1_pe_bwa_biorep_filtered_peaks.bb;Experiment_date_released=05/09/2018;File_analysis_title=ENCODE3 hg19;schema=BED6+4	Cardiovascular	Adult	DNase
NGEN009092	ENCODE	ENCFF564ZIR.bed.gz	101387	15194763	peaks	hg19	Hematopoietic multipotent progenitor cell	In vitro differentiated cells	CL:0000837	Blood	ENCSR855FOP	2	2_1 ,2_2	Not applicable	DNase-seq	bed narrowPeak	1035213	/project/wang4/GADB/Annotationtracks/ENCODE/data/DNase-seq/narrowpeak/hg19	2018-04-06	05/14/2018	08/22/2024	https://tf.lisanwanglab.org/GADB/Annotationtracks/ENCODE/data/DNase-seq/narrowpeak/hg19/ENCFF564ZIR.bed.gz	158940de25641ef752f0c88fcc4b164b	wget https://tf.lisanwanglab.org/GADB/Annotationtracks/ENCODE/data/DNase-seq/narrowpeak/hg19/ENCFF564ZIR.bed.gz -P GADB/Annotationtracks/ENCODE/data/DNase-seq/narrowpeak/hg19/	wget https://tf.lisanwanglab.org/GADB/Annotationtracks/ENCODE/data/DNase-seq/narrowpeak/hg19/ENCFF564ZIR.bed.gz.tbi -P GADB/Annotationtracks/ENCODE/data/DNase-seq/narrowpeak/hg19/	https://www.encodeproject.org	https://www.encodeproject.org/files/ENCFF564ZIR/@@download/ENCFF564ZIR.bigBed	wget https://tf.lisanwanglab.org/GADB/Annotationtracks/Downloads/ENCODE/ENCFF564ZIR.bigBed -P GADB/Annotationtracks/Downloads/ENCODE/	88bd0b2c25698030e528fa74bc2e2df5	Accessible chromatin	DNase-seq peaks	Biosample_summary=Hematopoietic multipotent progenitor cell treated with interleukin-3 for 13 days, kit ligand for 13 days, hydrocortisone succinate for 13 days, erythropoietin for 13 days male adult (25 years);Lab=John Stamatoyannopoulos, UW;Submitted_track_name=ENCSR855FOP_rep2_1_rep2_2_se_bwa_biorep_filtered_peaks.bb;Experiment_date_released=11/05/2015;File_analysis_title=ENCODE3 hg19;schema=B…	Cardiovascular	Adult	DNase
NGEN009165	ENCODE	ENCFF569UPV.bed.gz	59584	52362388	replicated peaks	hg19	Keratinocyte	Primary cell	CL:0000312	Skin	ENCSR000ALK	1, 2	1_1 ,2_1	H3K27ac	Histone ChIP-seq	bed narrowPeak	1443094	/project/wang4/GADB/Annotationtracks/ENCODE/data/Histone_ChIP-seq/narrowpeak/hg19/1	2018-04-06	2017-04-04	08/22/2024	https://tf.lisanwanglab.org/GADB/Annotationtracks/ENCODE/data/Histone_ChIP-seq/narrowpeak/hg19/1/ENCFF569UPV.bed.gz	d546a7088ed0a03cda310d6ed232741a	wget https://tf.lisanwanglab.org/GADB/Annotationtracks/ENCODE/data/Histone_ChIP-seq/narrowpeak/hg19/1/ENCFF569UPV.bed.gz -P GADB/Annotationtracks/ENCODE/data/Histone_ChIP-seq/narrowpeak/hg19/1/	wget https://tf.lisanwanglab.org/GADB/Annotationtracks/ENCODE/data/Histone_ChIP-seq/narrowpeak/hg19/1/ENCFF569UPV.bed.gz.tbi -P GADB/Annotationtracks/ENCODE/data/Histone_ChIP-seq/narrowpeak/hg19/1/	https://www.encodeproject.org	https://www.encodeproject.org/files/ENCFF569UPV/@@download/ENCFF569UPV.bigBed	wget https://tf.lisanwanglab.org/GADB/Annotationtracks/Downloads/ENCODE/ENCFF569UPV.bigBed -P GADB/Annotationtracks/Downloads/ENCODE/	206c373d3841d2885db64de8d9ec763b	Histone ChIP-seq peaks	Histone ChIP-seq H3K27ac replicated peaks	Biosample_summary=Keratinocyte female;Lab=Bradley Bernstein, Broad;System=integumental system;Submitted_track_name=final.replicated.narrowPeak.bb;Experiment_date_released=02/10/2011;File_analysis_title=ENCODE3 hg19;schema=BED6+4	Integumentary	Unknown	activeHistoneMark
NGEN009168	ENCODE	ENCFF569WSR.bed.gz	296443	44451562	peaks	hg19	Bipolar neuron	In vitro differentiated cells	CL:0000103	Brain	ENCSR626RVD	2	2_1	Not applicable	DNase-seq	bed narrowPeak	2980949	/project/wang4/GADB/Annotationtracks/ENCODE/data/DNase-seq/narrowpeak/hg19	2018-04-06	05/14/2018	08/22/2024	https://tf.lisanwanglab.org/GADB/Annotationtracks/ENCODE/data/DNase-seq/narrowpeak/hg19/ENCFF569WSR.bed.gz	79a9d851cb882799e942985fd9173d8d	wget https://tf.lisanwanglab.org/GADB/Annotationtracks/ENCODE/data/DNase-seq/narrowpeak/hg19/ENCFF569WSR.bed.gz -P GADB/Annotationtracks/ENCODE/data/DNase-seq/narrowpeak/hg19/	wget https://tf.lisanwanglab.org/GADB/Annotationtracks/ENCODE/data/DNase-seq/narrowpeak/hg19/ENCFF569WSR.bed.gz.tbi -P GADB/Annotationtracks/ENCODE/data/DNase-seq/narrowpeak/hg19/	https://www.encodeproject.org	https://www.encodeproject.org/files/ENCFF569WSR/@@download/ENCFF569WSR.bigBed	wget https://tf.lisanwanglab.org/GADB/Annotationtracks/Downloads/ENCODE/ENCFF569WSR.bigBed -P GADB/Annotationtracks/Downloads/ENCODE/	7baaf14a2e089623ce45fa2ddcae7e5a	Accessible chromatin	DNase-seq peaks	Biosample_summary=Bipolar neuron originated from GM23338 treated with 0.5 ?g/mL doxycycline hyclate for 4 days male adult (53 years);Lab=John Stamatoyannopoulos, UW;System=central nervous system;Submitted_track_name=ENCSR626RVD_rep2_1_pe_bwa_biorep_filtered_peaks.bb;Experiment_date_released=05/10/2016;File_analysis_title=ENCODE3 hg19;schema=BED6+4	Nervous	Adult	DNase
NGEN009494	ENCODE	ENCFF590HOQ.bed.gz	112470	16869527	peaks	hg19	Epithelial cell	Primary cell	CL:0002304	Eye	ENCSR000EOF	1	1_1	Not applicable	DNase-seq	bed narrowPeak	1122859	/project/wang4/GADB/Annotationtracks/ENCODE/data/DNase-seq/narrowpeak/hg19	2018-04-06	05/14/2018	08/21/2024	https://tf.lisanwanglab.org/GADB/Annotationtracks/ENCODE/data/DNase-seq/narrowpeak/hg19/ENCFF590HOQ.bed.gz	faaa9122362ba960a653e86d0f74b325	wget https://tf.lisanwanglab.org/GADB/Annotationtracks/ENCODE/data/DNase-seq/narrowpeak/hg19/ENCFF590HOQ.bed.gz -P GADB/Annotationtracks/ENCODE/data/DNase-seq/narrowpeak/hg19/	wget https://tf.lisanwanglab.org/GADB/Annotationtracks/ENCODE/data/DNase-seq/narrowpeak/hg19/ENCFF590HOQ.bed.gz.tbi -P GADB/Annotationtracks/ENCODE/data/DNase-seq/narrowpeak/hg19/	https://www.encodeproject.org	https://www.encodeproject.org/files/ENCFF590HOQ/@@download/ENCFF590HOQ.bigBed	wget https://tf.lisanwanglab.org/GADB/Annotationtracks/Downloads/ENCODE/ENCFF590HOQ.bigBed -P GADB/Annotationtracks/Downloads/ENCODE/	94b9b838d1579127a4b52700ed93fe79	Accessible chromatin	DNase-seq peaks	Biosample_summary=Non-pigmented ciliary epithelial cell;Lab=John Stamatoyannopoulos, UW;Submitted_track_name=ENCSR000EOF_rep1_1_se_bwa_biorep_filtered_peaks.bb;Experiment_date_released=12/16/2010;File_analysis_title=ENCODE3 hg19;premapping_cell_type=Epithelial cell;tissue_of_origin=Non-pigmented ciliary;schema=BED6+4	Sensory	Unknown	DNase
NGEN009605	ENCODE	ENCFF596VIZ.bed.gz	366496	54957417	peaks	hg19	Astrocyte	Primary cell	CL:0002604	Brain	ENCSR000ENA	1	1_1	Not applicable	DNase-seq	bed narrowPeak	3664724	/project/wang4/GADB/Annotationtracks/ENCODE/data/DNase-seq/narrowpeak/hg19	2018-04-06	2018-07-05	08/22/2024	https://tf.lisanwanglab.org/GADB/Annotationtracks/ENCODE/data/DNase-seq/narrowpeak/hg19/ENCFF596VIZ.bed.gz	0db30b59fef7bee5c7ab355f80c8ab3c	wget https://tf.lisanwanglab.org/GADB/Annotationtracks/ENCODE/data/DNase-seq/narrowpeak/hg19/ENCFF596VIZ.bed.gz -P GADB/Annotationtracks/ENCODE/data/DNase-seq/narrowpeak/hg19/	wget https://tf.lisanwanglab.org/GADB/Annotationtracks/ENCODE/data/DNase-seq/narrowpeak/hg19/ENCFF596VIZ.bed.gz.tbi -P GADB/Annotationtracks/ENCODE/data/DNase-seq/narrowpeak/hg19/	https://www.encodeproject.org	https://www.encodeproject.org/files/ENCFF596VIZ/@@download/ENCFF596VIZ.bigBed	wget https://tf.lisanwanglab.org/GADB/Annotationtracks/Downloads/ENCODE/ENCFF596VIZ.bigBed -P GADB/Annotationtracks/Downloads/ENCODE/	6310961a4c61d9b633f954385ad06c08	Accessible chromatin	DNase-seq peaks	Biosample_summary=Astrocyte of the hippocampus;Lab=John Stamatoyannopoulos, UW;System=central nervous system;Submitted_track_name=ENCSR000ENA_rep1_1_se_bwa_biorep_filtered_peaks.bb;previous_filer_cell_type=Astrocyte of the hippocampus;Experiment_date_released=05/04/2011;File_analysis_title=ENCODE3 hg19;premapping_cell_type=Astrocyte;tissue_of_origin=Hippocampus;schema=BED6+4	Nervous	Unknown	DNase
NGEN009779	ENCODE	ENCFF607XOZ.bed.gz	91417	13710542	peaks	hg19	Epithelial cell	Primary cell	CL:0002306	Kidney	ENCSR000EPW	1	1_1	Not applicable	DNase-seq	bed narrowPeak	915861	/project/wang4/GADB/Annotationtracks/ENCODE/data/DNase-seq/narrowpeak/hg19	2018-04-06	05/14/2018	08/22/2024	https://tf.lisanwanglab.org/GADB/Annotationtracks/ENCODE/data/DNase-seq/narrowpeak/hg19/ENCFF607XOZ.bed.gz	aecd582e74cf4ffecaf276ac43b4f7b9	wget https://tf.lisanwanglab.org/GADB/Annotationtracks/ENCODE/data/DNase-seq/narrowpeak/hg19/ENCFF607XOZ.bed.gz -P GADB/Annotationtracks/ENCODE/data/DNase-seq/narrowpeak/hg19/	wget https://tf.lisanwanglab.org/GADB/Annotationtracks/ENCODE/data/DNase-seq/narrowpeak/hg19/ENCFF607XOZ.bed.gz.tbi -P GADB/Annotationtracks/ENCODE/data/DNase-seq/narrowpeak/hg19/	https://www.encodeproject.org	https://www.encodeproject.org/files/ENCFF607XOZ/@@download/ENCFF607XOZ.bigBed	wget https://tf.lisanwanglab.org/GADB/Annotationtracks/Downloads/ENCODE/ENCFF607XOZ.bigBed -P GADB/Annotationtracks/Downloads/ENCODE/	addbf7b7a397970c32f6ebde98bf4d7b	Accessible chromatin	DNase-seq peaks	Biosample_summary=Epithelial cell of proximal tubule;Lab=John Stamatoyannopoulos, UW;System=excretory system;Submitted_track_name=ENCSR000EPW_rep1_1_se_bwa_biorep_filtered_peaks.bb;previous_filer_cell_type=Epithelial cell of proximal tubule;Experiment_date_released=05/04/2011;File_analysis_title=ENCODE3 hg19;premapping_cell_type=Epithelial cell;tissue_of_origin=Proximal tubule;schema=BED6+4	Renal	Unknown	DNase
NGEN009863	ENCODE	ENCFF613CKB.bed.gz	180760	27105246	peaks	hg19	Hematopoietic multipotent progenitor cell	In vitro differentiated cells	CL:0000837	Blood	ENCSR098PTC	2	2_1	Not applicable	DNase-seq	bed narrowPeak	1848522	/project/wang4/GADB/Annotationtracks/ENCODE/data/DNase-seq/narrowpeak/hg19	2018-04-06	05/14/2018	08/22/2024	https://tf.lisanwanglab.org/GADB/Annotationtracks/ENCODE/data/DNase-seq/narrowpeak/hg19/ENCFF613CKB.bed.gz	2a6d80b97abbd79bb9b7b34475bdd1ba	wget https://tf.lisanwanglab.org/GADB/Annotationtracks/ENCODE/data/DNase-seq/narrowpeak/hg19/ENCFF613CKB.bed.gz -P GADB/Annotationtracks/ENCODE/data/DNase-seq/narrowpeak/hg19/	wget https://tf.lisanwanglab.org/GADB/Annotationtracks/ENCODE/data/DNase-seq/narrowpeak/hg19/ENCFF613CKB.bed.gz.tbi -P GADB/Annotationtracks/ENCODE/data/DNase-seq/narrowpeak/hg19/	https://www.encodeproject.org	https://www.encodeproject.org/files/ENCFF613CKB/@@download/ENCFF613CKB.bigBed	wget https://tf.lisanwanglab.org/GADB/Annotationtracks/Downloads/ENCODE/ENCFF613CKB.bigBed -P GADB/Annotationtracks/Downloads/ENCODE/	0aea75dbb9cbeedc35cc77a4ae0e81fb	Accessible chromatin	DNase-seq peaks	Biosample_summary=Hematopoietic multipotent progenitor cell male adult (25 years);Lab=John Stamatoyannopoulos, UW;Submitted_track_name=ENCSR098PTC_rep2_1_pe_bwa_biorep_filtered_peaks.bb;Experiment_date_released=08/31/2015;File_analysis_title=ENCODE3 hg19;schema=BED6+4	Cardiovascular	Adult	DNase
NGEN009956	ENCODE	ENCFF619TJW.bed.gz	311647	46742361	peaks	hg19	Fibroblast	Primary cell	CL:0002548	Heart	ENCSR000ENH	1	1_1	Not applicable	DNase-seq	bed narrowPeak	3118564	/project/wang4/GADB/Annotationtracks/ENCODE/data/DNase-seq/narrowpeak/hg19	2018-04-06	2018-07-05	08/22/2024	https://tf.lisanwanglab.org/GADB/Annotationtracks/ENCODE/data/DNase-seq/narrowpeak/hg19/ENCFF619TJW.bed.gz	35f6a2e47981d3229f5205fbfb0626c3	wget https://tf.lisanwanglab.org/GADB/Annotationtracks/ENCODE/data/DNase-seq/narrowpeak/hg19/ENCFF619TJW.bed.gz -P GADB/Annotationtracks/ENCODE/data/DNase-seq/narrowpeak/hg19/	wget https://tf.lisanwanglab.org/GADB/Annotationtracks/ENCODE/data/DNase-seq/narrowpeak/hg19/ENCFF619TJW.bed.gz.tbi -P GADB/Annotationtracks/ENCODE/data/DNase-seq/narrowpeak/hg19/	https://www.encodeproject.org	https://www.encodeproject.org/files/ENCFF619TJW/@@download/ENCFF619TJW.bigBed	wget https://tf.lisanwanglab.org/GADB/Annotationtracks/Downloads/ENCODE/ENCFF619TJW.bigBed -P GADB/Annotationtracks/Downloads/ENCODE/	6eae9ae7f51e281db667cf20cef55804	Accessible chromatin	DNase-seq peaks	Biosample_summary=Cardiac fibroblast;Lab=John Stamatoyannopoulos, UW;System=circulatory system;Submitted_track_name=ENCSR000ENH_rep1_1_se_bwa_biorep_filtered_peaks.bb;previous_filer_cell_type=Cardiac fibroblast;Experiment_date_released=12/16/2010;File_analysis_title=ENCODE3 hg19;premapping_cell_type=Fibroblast;tissue_of_origin=Cardiac;schema=BED6+4	Cardiovascular	Unknown	DNase
NGEN009977	ENCODE	ENCFF621NZZ.bed.gz	237870	35676057	peaks	hg19	Endothelial cell	Primary cell	CL:2000041	Blood Vessel	ENCSR000EOB	1	1_1	Not applicable	DNase-seq	bed narrowPeak	2402084	/project/wang4/GADB/Annotationtracks/ENCODE/data/DNase-seq/narrowpeak/hg19	2018-04-06	2018-07-05	08/21/2024	https://tf.lisanwanglab.org/GADB/Annotationtracks/ENCODE/data/DNase-seq/narrowpeak/hg19/ENCFF621NZZ.bed.gz	1cbdfb9201ca7d67dd6ebc336204a556	wget https://tf.lisanwanglab.org/GADB/Annotationtracks/ENCODE/data/DNase-seq/narrowpeak/hg19/ENCFF621NZZ.bed.gz -P GADB/Annotationtracks/ENCODE/data/DNase-seq/narrowpeak/hg19/	wget https://tf.lisanwanglab.org/GADB/Annotationtracks/ENCODE/data/DNase-seq/narrowpeak/hg19/ENCFF621NZZ.bed.gz.tbi -P GADB/Annotationtracks/ENCODE/data/DNase-seq/narrowpeak/hg19/	https://www.encodeproject.org	https://www.encodeproject.org/files/ENCFF621NZZ/@@download/ENCFF621NZZ.bigBed	wget https://tf.lisanwanglab.org/GADB/Annotationtracks/Downloads/ENCODE/ENCFF621NZZ.bigBed -P GADB/Annotationtracks/Downloads/ENCODE/	58f235fb3e9ce177e376f7906296cf3e	Accessible chromatin	DNase-seq peaks	Biosample_summary=Dermis microvascular lymphatic vessel endothelial cell male;Lab=John Stamatoyannopoulos, UW;System=circulatory system,integumental system,immune system;Submitted_track_name=ENCSR000EOB_rep1_1_se_bwa_biorep_filtered_peaks.bb;Experiment_date_released=12/16/2010;File_analysis_title=ENCODE3 hg19;premapping_cell_type=Endothelial cell;tissue_of_origin=Dermis microvascular lymphatic ve…	Cardiovascular	Unknown	DNase
NGEN009980	ENCODE	ENCFF621TMM.bed.gz	107240	16085354	peaks	hg19	Epithelial cell	Primary cell	CL:0002584	Kidney	ENCSR000EOK	2	2_1	Not applicable	DNase-seq	bed narrowPeak	1073428	/project/wang4/GADB/Annotationtracks/ENCODE/data/DNase-seq/narrowpeak/hg19	2018-04-06	05/14/2018	08/22/2024	https://tf.lisanwanglab.org/GADB/Annotationtracks/ENCODE/data/DNase-seq/narrowpeak/hg19/ENCFF621TMM.bed.gz	951093e235c77e91daa2446b3f2ba6de	wget https://tf.lisanwanglab.org/GADB/Annotationtracks/ENCODE/data/DNase-seq/narrowpeak/hg19/ENCFF621TMM.bed.gz -P GADB/Annotationtracks/ENCODE/data/DNase-seq/narrowpeak/hg19/	wget https://tf.lisanwanglab.org/GADB/Annotationtracks/ENCODE/data/DNase-seq/narrowpeak/hg19/ENCFF621TMM.bed.gz.tbi -P GADB/Annotationtracks/ENCODE/data/DNase-seq/narrowpeak/hg19/	https://www.encodeproject.org	https://www.encodeproject.org/files/ENCFF621TMM/@@download/ENCFF621TMM.bigBed	wget https://tf.lisanwanglab.org/GADB/Annotationtracks/Downloads/ENCODE/ENCFF621TMM.bigBed -P GADB/Annotationtracks/Downloads/ENCODE/	c3bf231e467b7a8471d4ac7c19f71767	Accessible chromatin	DNase-seq peaks	Biosample_summary=Renal cortical epithelial cell;Lab=John Stamatoyannopoulos, UW;System=excretory system;Submitted_track_name=ENCSR000EOK_rep2_1_se_bwa_biorep_filtered_peaks.bb;previous_filer_cell_type=Renal cortical epithelial cell;Experiment_date_released=04/07/2011;File_analysis_title=ENCODE3 hg19;premapping_cell_type=Epithelial cell;tissue_of_origin=Renal cortical;pre_origin_deriv_fix_system=…	Renal	Unknown	DNase
NGEN010029	ENCODE	ENCFF625AEC.bed.gz	106216	15931683	peaks	hg19	Epithelial cell	Primary cell	CL:0002231	Male Reproductive	ENCSR000EPU	1	1_1	Not applicable	DNase-seq	bed narrowPeak	1055873	/project/wang4/GADB/Annotationtracks/ENCODE/data/DNase-seq/narrowpeak/hg19	2018-04-06	05/14/2018	08/22/2024	https://tf.lisanwanglab.org/GADB/Annotationtracks/ENCODE/data/DNase-seq/narrowpeak/hg19/ENCFF625AEC.bed.gz	57aed41f0434d8ed71828036fc7f73bc	wget https://tf.lisanwanglab.org/GADB/Annotationtracks/ENCODE/data/DNase-seq/narrowpeak/hg19/ENCFF625AEC.bed.gz -P GADB/Annotationtracks/ENCODE/data/DNase-seq/narrowpeak/hg19/	wget https://tf.lisanwanglab.org/GADB/Annotationtracks/ENCODE/data/DNase-seq/narrowpeak/hg19/ENCFF625AEC.bed.gz.tbi -P GADB/Annotationtracks/ENCODE/data/DNase-seq/narrowpeak/hg19/	https://www.encodeproject.org	https://www.encodeproject.org/files/ENCFF625AEC/@@download/ENCFF625AEC.bigBed	wget https://tf.lisanwanglab.org/GADB/Annotationtracks/Downloads/ENCODE/ENCFF625AEC.bigBed -P GADB/Annotationtracks/Downloads/ENCODE/	a1eb6b643886eab53727efd3ae7ebe19	Accessible chromatin	DNase-seq peaks	Biosample_summary=Epithelial cell of prostate;Lab=John Stamatoyannopoulos, UW;System=reproductive system;Submitted_track_name=ENCSR000EPU_rep1_1_se_bwa_biorep_filtered_peaks.bb;previous_filer_cell_type=Epithelial cell of prostate;Experiment_date_released=10/19/2011;File_analysis_title=ENCODE3 hg19;premapping_cell_type=Epithelial cell;tissue_of_origin=Prostate;schema=BED6+4	Reproductive	Unknown	DNase
NGEN010083	ENCODE	ENCFF628PQO.bed.gz	124565	18683259	peaks	hg19	Myotube	In vitro differentiated cells	CL:0002372	Skeletal Muscle	ENCSR000EOP	2	2_1	Not applicable	DNase-seq	bed narrowPeak	1246070	/project/wang4/GADB/Annotationtracks/ENCODE/data/DNase-seq/narrowpeak/hg19	2018-04-06	05/14/2018	08/22/2024	https://tf.lisanwanglab.org/GADB/Annotationtracks/ENCODE/data/DNase-seq/narrowpeak/hg19/ENCFF628PQO.bed.gz	3678084f476829ed7fc73ebb8b5088a3	wget https://tf.lisanwanglab.org/GADB/Annotationtracks/ENCODE/data/DNase-seq/narrowpeak/hg19/ENCFF628PQO.bed.gz -P GADB/Annotationtracks/ENCODE/data/DNase-seq/narrowpeak/hg19/	wget https://tf.lisanwanglab.org/GADB/Annotationtracks/ENCODE/data/DNase-seq/narrowpeak/hg19/ENCFF628PQO.bed.gz.tbi -P GADB/Annotationtracks/ENCODE/data/DNase-seq/narrowpeak/hg19/	https://www.encodeproject.org	https://www.encodeproject.org/files/ENCFF628PQO/@@download/ENCFF628PQO.bigBed	wget https://tf.lisanwanglab.org/GADB/Annotationtracks/Downloads/ENCODE/ENCFF628PQO.bigBed -P GADB/Annotationtracks/Downloads/ENCODE/	12ceab85fc397df2ab03f0d8dea828ab	Accessible chromatin	DNase-seq peaks	Biosample_summary=Myotube originated from skeletal muscle myoblast;Lab=John Stamatoyannopoulos, UW;System=musculature;Submitted_track_name=ENCSR000EOP_rep2_1_se_bwa_biorep_filtered_peaks.bb;Experiment_date_released=10/19/2011;File_analysis_title=ENCODE3 hg19;schema=BED6+4	Muscular	Unknown	DNase
NGEN010167	ENCODE	ENCFF633KHD.bed.gz	91324	13697670	peaks	hg19	Astrocyte	Primary cell	CL:0000127	Brain	ENCSR000EPM	2	2_1	Not applicable	DNase-seq	bed narrowPeak	913699	/project/wang4/GADB/Annotationtracks/ENCODE/data/DNase-seq/narrowpeak/hg19	2018-04-06	05/14/2018	08/22/2024	https://tf.lisanwanglab.org/GADB/Annotationtracks/ENCODE/data/DNase-seq/narrowpeak/hg19/ENCFF633KHD.bed.gz	151e64929ab1b4c6a9b879af4c72acb6	wget https://tf.lisanwanglab.org/GADB/Annotationtracks/ENCODE/data/DNase-seq/narrowpeak/hg19/ENCFF633KHD.bed.gz -P GADB/Annotationtracks/ENCODE/data/DNase-seq/narrowpeak/hg19/	wget https://tf.lisanwanglab.org/GADB/Annotationtracks/ENCODE/data/DNase-seq/narrowpeak/hg19/ENCFF633KHD.bed.gz.tbi -P GADB/Annotationtracks/ENCODE/data/DNase-seq/narrowpeak/hg19/	https://www.encodeproject.org	https://www.encodeproject.org/files/ENCFF633KHD/@@download/ENCFF633KHD.bigBed	wget https://tf.lisanwanglab.org/GADB/Annotationtracks/Downloads/ENCODE/ENCFF633KHD.bigBed -P GADB/Annotationtracks/Downloads/ENCODE/	60d5bed8736e1625116adc5b29dab70e	Accessible chromatin	DNase-seq peaks	Biosample_summary=Astrocyte;Lab=John Stamatoyannopoulos, UW;System=central nervous system;Submitted_track_name=ENCSR000EPM_rep2_1_se_bwa_biorep_filtered_peaks.bb;Experiment_date_released=12/16/2010;File_analysis_title=ENCODE3 hg19;schema=BED6+4	Nervous	Unknown	DNase
NGEN010245	ENCODE	ENCFF637VDE.bed.gz	140831	21123675	peaks	hg19	Myoblast	Primary cell	CL:0000515	Skeletal Muscle	ENCSR000EOO	2	2_1	Not applicable	DNase-seq	bed narrowPeak	1405460	/project/wang4/GADB/Annotationtracks/ENCODE/data/DNase-seq/narrowpeak/hg19	2018-04-06	05/16/2018	08/22/2024	https://tf.lisanwanglab.org/GADB/Annotationtracks/ENCODE/data/DNase-seq/narrowpeak/hg19/ENCFF637VDE.bed.gz	612a237ff48a1431f3b133535fb98ee2	wget https://tf.lisanwanglab.org/GADB/Annotationtracks/ENCODE/data/DNase-seq/narrowpeak/hg19/ENCFF637VDE.bed.gz -P GADB/Annotationtracks/ENCODE/data/DNase-seq/narrowpeak/hg19/	wget https://tf.lisanwanglab.org/GADB/Annotationtracks/ENCODE/data/DNase-seq/narrowpeak/hg19/ENCFF637VDE.bed.gz.tbi -P GADB/Annotationtracks/ENCODE/data/DNase-seq/narrowpeak/hg19/	https://www.encodeproject.org	https://www.encodeproject.org/files/ENCFF637VDE/@@download/ENCFF637VDE.bigBed	wget https://tf.lisanwanglab.org/GADB/Annotationtracks/Downloads/ENCODE/ENCFF637VDE.bigBed -P GADB/Annotationtracks/Downloads/ENCODE/	d621d0410ff5949461f9d39b98585f6b	Accessible chromatin	DNase-seq peaks	Biosample_summary=Skeletal muscle myoblast;Lab=John Stamatoyannopoulos, UW;System=musculature;Submitted_track_name=ENCSR000EOO_rep2_1_se_bwa_biorep_filtered_peaks.bb;Experiment_date_released=05/04/2011;File_analysis_title=ENCODE3 hg19;premapping_cell_type=Myoblast;tissue_of_origin=Skeletal muscle;schema=BED6+4	Muscular	Unknown	DNase
NGEN010291	ENCODE	ENCFF640PDY.bed.gz	324681	48693699	peaks	hg19	Fibroblast	Primary cell	CL:2000017	Digestive	ENCSR000EOI	1	1_1	Not applicable	DNase-seq	bed narrowPeak	3249483	/project/wang4/GADB/Annotationtracks/ENCODE/data/DNase-seq/narrowpeak/hg19	2018-04-06	05/14/2018	08/22/2024	https://tf.lisanwanglab.org/GADB/Annotationtracks/ENCODE/data/DNase-seq/narrowpeak/hg19/ENCFF640PDY.bed.gz	6d53dcf5c4b58c9f39d89f6432c11d25	wget https://tf.lisanwanglab.org/GADB/Annotationtracks/ENCODE/data/DNase-seq/narrowpeak/hg19/ENCFF640PDY.bed.gz -P GADB/Annotationtracks/ENCODE/data/DNase-seq/narrowpeak/hg19/	wget https://tf.lisanwanglab.org/GADB/Annotationtracks/ENCODE/data/DNase-seq/narrowpeak/hg19/ENCFF640PDY.bed.gz.tbi -P GADB/Annotationtracks/ENCODE/data/DNase-seq/narrowpeak/hg19/	https://www.encodeproject.org	https://www.encodeproject.org/files/ENCFF640PDY/@@download/ENCFF640PDY.bigBed	wget https://tf.lisanwanglab.org/GADB/Annotationtracks/Downloads/ENCODE/ENCFF640PDY.bigBed -P GADB/Annotationtracks/Downloads/ENCODE/	fb3ad52334398435e523df9d2d26fa0d	Accessible chromatin	DNase-seq peaks	Biosample_summary=Fibroblast of peridontal ligament male;Lab=John Stamatoyannopoulos, UW;System=skeletal system;Submitted_track_name=ENCSR000EOI_rep1_1_se_bwa_biorep_filtered_peaks.bb;previous_filer_cell_type=Fibroblast of peridontal ligament;Experiment_date_released=12/16/2010;File_analysis_title=ENCODE3 hg19;premapping_cell_type=Fibroblast;tissue_of_origin=Peridontal ligament;schema=BED6+4	Digestive	Unknown	DNase
NGEN010335	ENCODE	ENCFF643VPZ.bed.gz	36225	52485611	replicated peaks	hg19	Gastroesophageal sphincter	Tissue	UBERON:0004550	Digestive	ENCSR510NXV	1, 2	1_1 ,2_1	H3K4me3	Histone ChIP-seq	bed narrowPeak	1052489	/project/wang4/GADB/Annotationtracks/ENCODE/data/Histone_ChIP-seq/narrowpeak/hg19/1	2018-04-06	11/17/2016	08/22/2024	https://tf.lisanwanglab.org/GADB/Annotationtracks/ENCODE/data/Histone_ChIP-seq/narrowpeak/hg19/1/ENCFF643VPZ.bed.gz	cccd2b85116253901e5fe48de47a222d	wget https://tf.lisanwanglab.org/GADB/Annotationtracks/ENCODE/data/Histone_ChIP-seq/narrowpeak/hg19/1/ENCFF643VPZ.bed.gz -P GADB/Annotationtracks/ENCODE/data/Histone_ChIP-seq/narrowpeak/hg19/1/	wget https://tf.lisanwanglab.org/GADB/Annotationtracks/ENCODE/data/Histone_ChIP-seq/narrowpeak/hg19/1/ENCFF643VPZ.bed.gz.tbi -P GADB/Annotationtracks/ENCODE/data/Histone_ChIP-seq/narrowpeak/hg19/1/	https://www.encodeproject.org	https://www.encodeproject.org/files/ENCFF643VPZ/@@download/ENCFF643VPZ.bigBed	wget https://tf.lisanwanglab.org/GADB/Annotationtracks/Downloads/ENCODE/ENCFF643VPZ.bigBed -P GADB/Annotationtracks/Downloads/ENCODE/	aea7de407b4376343e34b1a903b7dbb2	Histone ChIP-seq peaks	Histone ChIP-seq H3K4me3 replicated peaks	Biosample_summary=Gastroesophageal sphincter tissue female adult (53 years);Lab=Bradley Bernstein, Broad;System=musculature,digestive system;Submitted_track_name=final.replicated.narrowPeak.bb;Project=EN-TEx;Experiment_date_released=11/02/2016;File_analysis_title=ENCODE3 hg19;schema=BED6+4	Digestive	Adult	activeHistoneMark
NGEN010339	ENCODE	ENCFF643ZYE.bed.gz	119253	17886487	peaks	hg19	Endothelial cell	Primary cell	CL:2000016	Lung	ENCSR000EOD	2	2_1	Not applicable	DNase-seq	bed narrowPeak	1188379	/project/wang4/GADB/Annotationtracks/ENCODE/data/DNase-seq/narrowpeak/hg19	2018-04-06	05/14/2018	08/22/2024	https://tf.lisanwanglab.org/GADB/Annotationtracks/ENCODE/data/DNase-seq/narrowpeak/hg19/ENCFF643ZYE.bed.gz	3b88f19df7bfc029771ec07618396405	wget https://tf.lisanwanglab.org/GADB/Annotationtracks/ENCODE/data/DNase-seq/narrowpeak/hg19/ENCFF643ZYE.bed.gz -P GADB/Annotationtracks/ENCODE/data/DNase-seq/narrowpeak/hg19/	wget https://tf.lisanwanglab.org/GADB/Annotationtracks/ENCODE/data/DNase-seq/narrowpeak/hg19/ENCFF643ZYE.bed.gz.tbi -P GADB/Annotationtracks/ENCODE/data/DNase-seq/narrowpeak/hg19/	https://www.encodeproject.org	https://www.encodeproject.org/files/ENCFF643ZYE/@@download/ENCFF643ZYE.bigBed	wget https://tf.lisanwanglab.org/GADB/Annotationtracks/Downloads/ENCODE/ENCFF643ZYE.bigBed -P GADB/Annotationtracks/Downloads/ENCODE/	80f94d283180ed4e14d6a4d8ceac788f	Accessible chromatin	DNase-seq peaks	Biosample_summary=Lung microvascular endothelial cell female;Lab=John Stamatoyannopoulos, UW;System=circulatory system,respiratory system;Submitted_track_name=ENCSR000EOD_rep2_1_se_bwa_biorep_filtered_peaks.bb;Experiment_date_released=12/16/2010;File_analysis_title=ENCODE3 hg19;premapping_cell_type=Endothelial cell;tissue_of_origin=Lung miscrovascular;schema=BED6+4	Respiratory	Unknown	DNase
NGEN010368	ENCODE	ENCFF645RWU.bed.gz	166381	24929205	peaks	hg19	Cerebellum	Tissue	UBERON:0002037	Brain	ENCSR000EIJ	2	2_1	Not applicable	DNase-seq	bed narrowPeak	1619805	/project/wang4/GADB/Annotationtracks/ENCODE/data/DNase-seq/narrowpeak/hg19	2018-04-06	05/14/2018	08/22/2024	https://tf.lisanwanglab.org/GADB/Annotationtracks/ENCODE/data/DNase-seq/narrowpeak/hg19/ENCFF645RWU.bed.gz	c63d0ded451abdd040552d464e6971d2	wget https://tf.lisanwanglab.org/GADB/Annotationtracks/ENCODE/data/DNase-seq/narrowpeak/hg19/ENCFF645RWU.bed.gz -P GADB/Annotationtracks/ENCODE/data/DNase-seq/narrowpeak/hg19/	wget https://tf.lisanwanglab.org/GADB/Annotationtracks/ENCODE/data/DNase-seq/narrowpeak/hg19/ENCFF645RWU.bed.gz.tbi -P GADB/Annotationtracks/ENCODE/data/DNase-seq/narrowpeak/hg19/	https://www.encodeproject.org	https://www.encodeproject.org/files/ENCFF645RWU/@@download/ENCFF645RWU.bigBed	wget https://tf.lisanwanglab.org/GADB/Annotationtracks/Downloads/ENCODE/ENCFF645RWU.bigBed -P GADB/Annotationtracks/Downloads/ENCODE/	942de0ae90148ab8d9c3cf05a1a38b33	Accessible chromatin	DNase-seq peaks	Biosample_summary=Cerebellum tissue male adult (27 years) and male adult (35 years);Lab=Gregory Crawford, Duke;System=central nervous system;Submitted_track_name=ENCSR000EIJ_rep2_1_se_bwa_biorep_filtered_peaks.bb;Experiment_date_released=08/28/2012;File_analysis_title=ENCODE3 hg19;schema=BED6+4	Nervous	Adult	DNase
NGEN010462	ENCODE	ENCFF652HGM.bed.gz	32052	44689347	replicated peaks	hg19	Peyers patch	Tissue	UBERON:0001211	Immune	ENCSR878KIY	1, 2	1_1 ,2_1	H3K4me3	Histone ChIP-seq	bed narrowPeak	921810	/project/wang4/GADB/Annotationtracks/ENCODE/data/Histone_ChIP-seq/narrowpeak/hg19/1	2018-04-06	2016-03-11	08/22/2024	https://tf.lisanwanglab.org/GADB/Annotationtracks/ENCODE/data/Histone_ChIP-seq/narrowpeak/hg19/1/ENCFF652HGM.bed.gz	4d852109df3a70b088d3ef73a05f1be7	wget https://tf.lisanwanglab.org/GADB/Annotationtracks/ENCODE/data/Histone_ChIP-seq/narrowpeak/hg19/1/ENCFF652HGM.bed.gz -P GADB/Annotationtracks/ENCODE/data/Histone_ChIP-seq/narrowpeak/hg19/1/	wget https://tf.lisanwanglab.org/GADB/Annotationtracks/ENCODE/data/Histone_ChIP-seq/narrowpeak/hg19/1/ENCFF652HGM.bed.gz.tbi -P GADB/Annotationtracks/ENCODE/data/Histone_ChIP-seq/narrowpeak/hg19/1/	https://www.encodeproject.org	https://www.encodeproject.org/files/ENCFF652HGM/@@download/ENCFF652HGM.bigBed	wget https://tf.lisanwanglab.org/GADB/Annotationtracks/Downloads/ENCODE/ENCFF652HGM.bigBed -P GADB/Annotationtracks/Downloads/ENCODE/	3cf8d4843f64c1d664caaffe6fdc1205	Histone ChIP-seq peaks	Histone ChIP-seq H3K4me3 replicated peaks	Biosample_summary=Peyer's patch tissue female adult (53 years);Lab=Bradley Bernstein, Broad;System=digestive system,immune system;Submitted_track_name=final.replicated.narrowPeak.bb;Project=EN-TEx;Experiment_date_released=11/02/2016;File_analysis_title=ENCODE3 hg19;schema=BED6+4	Lymphatic	Adult	activeHistoneMark
NGEN010480	ENCODE	ENCFF653SNA.bed.gz	99301	14894861	peaks	hg19	Astrocyte	Primary cell	CL:0002603	Brain	ENCSR000ENC	2	2_1	Not applicable	DNase-seq	bed narrowPeak	990666	/project/wang4/GADB/Annotationtracks/ENCODE/data/DNase-seq/narrowpeak/hg19	2018-04-06	05/14/2018	08/22/2024	https://tf.lisanwanglab.org/GADB/Annotationtracks/ENCODE/data/DNase-seq/narrowpeak/hg19/ENCFF653SNA.bed.gz	633e14432c3dea4c597e412cd3fc6f10	wget https://tf.lisanwanglab.org/GADB/Annotationtracks/ENCODE/data/DNase-seq/narrowpeak/hg19/ENCFF653SNA.bed.gz -P GADB/Annotationtracks/ENCODE/data/DNase-seq/narrowpeak/hg19/	wget https://tf.lisanwanglab.org/GADB/Annotationtracks/ENCODE/data/DNase-seq/narrowpeak/hg19/ENCFF653SNA.bed.gz.tbi -P GADB/Annotationtracks/ENCODE/data/DNase-seq/narrowpeak/hg19/	https://www.encodeproject.org	https://www.encodeproject.org/files/ENCFF653SNA/@@download/ENCFF653SNA.bigBed	wget https://tf.lisanwanglab.org/GADB/Annotationtracks/Downloads/ENCODE/ENCFF653SNA.bigBed -P GADB/Annotationtracks/Downloads/ENCODE/	0cf2b952026f01b7cf590576093ec010	Accessible chromatin	DNase-seq peaks	Biosample_summary=Astrocyte of the cerebellum;Lab=John Stamatoyannopoulos, UW;System=central nervous system;Submitted_track_name=ENCSR000ENC_rep2_1_se_bwa_biorep_filtered_peaks.bb;previous_filer_cell_type=Astrocyte of the cerebellum;Experiment_date_released=05/04/2011;File_analysis_title=ENCODE3 hg19;premapping_cell_type=Astrocyte;tissue_of_origin=Cerebellum;schema=BED6+4	Nervous	Unknown	DNase
NGEN010532	ENCODE	ENCFF656VHA.bed.gz	129391	19405408	peaks	hg19	T-helper 1 cell	Primary cell	CL:0000545	Immune	ENCSR000EQC	2	2_1 ,2_3	Not applicable	DNase-seq	bed narrowPeak	1337363	/project/wang4/GADB/Annotationtracks/ENCODE/data/DNase-seq/narrowpeak/hg19	2018-04-06	05/14/2018	08/22/2024	https://tf.lisanwanglab.org/GADB/Annotationtracks/ENCODE/data/DNase-seq/narrowpeak/hg19/ENCFF656VHA.bed.gz	7aaef23c401ca98bf040cfdb4d333e2e	wget https://tf.lisanwanglab.org/GADB/Annotationtracks/ENCODE/data/DNase-seq/narrowpeak/hg19/ENCFF656VHA.bed.gz -P GADB/Annotationtracks/ENCODE/data/DNase-seq/narrowpeak/hg19/	wget https://tf.lisanwanglab.org/GADB/Annotationtracks/ENCODE/data/DNase-seq/narrowpeak/hg19/ENCFF656VHA.bed.gz.tbi -P GADB/Annotationtracks/ENCODE/data/DNase-seq/narrowpeak/hg19/	https://www.encodeproject.org	https://www.encodeproject.org/files/ENCFF656VHA/@@download/ENCFF656VHA.bigBed	wget https://tf.lisanwanglab.org/GADB/Annotationtracks/Downloads/ENCODE/ENCFF656VHA.bigBed -P GADB/Annotationtracks/Downloads/ENCODE/	3e5a31cf191b1b0b0fcd1b7e1ea24bda	Accessible chromatin	DNase-seq peaks	Biosample_summary=T-helper 1 cell;Lab=John Stamatoyannopoulos, UW;System=immune system;Submitted_track_name=ENCSR000EQC_rep2_1_rep2_3_se_bwa_biorep_filtered_peaks.bb;Experiment_date_released=12/14/2010;File_analysis_title=ENCODE3 hg19;schema=BED6+4	Lymphatic	Unknown	DNase
NGEN010559	ENCODE	ENCFF658ZFD.bed.gz	20716	19620204	replicated peaks	hg19	Thyroid gland	Tissue	UBERON:0002046	Endocrine	ENCSR975NOU	1, 2	1_1 ,2_2,2_3	H3K4me3	Histone ChIP-seq	bed narrowPeak	542363	/project/wang4/GADB/Annotationtracks/ENCODE/data/Histone_ChIP-seq/narrowpeak/hg19/1	2018-04-06	10/28/2016	08/22/2024	https://tf.lisanwanglab.org/GADB/Annotationtracks/ENCODE/data/Histone_ChIP-seq/narrowpeak/hg19/1/ENCFF658ZFD.bed.gz	f3d23be91321f05a8fc5aca1e1daca84	wget https://tf.lisanwanglab.org/GADB/Annotationtracks/ENCODE/data/Histone_ChIP-seq/narrowpeak/hg19/1/ENCFF658ZFD.bed.gz -P GADB/Annotationtracks/ENCODE/data/Histone_ChIP-seq/narrowpeak/hg19/1/	wget https://tf.lisanwanglab.org/GADB/Annotationtracks/ENCODE/data/Histone_ChIP-seq/narrowpeak/hg19/1/ENCFF658ZFD.bed.gz.tbi -P GADB/Annotationtracks/ENCODE/data/Histone_ChIP-seq/narrowpeak/hg19/1/	https://www.encodeproject.org	https://www.encodeproject.org/files/ENCFF658ZFD/@@download/ENCFF658ZFD.bigBed	wget https://tf.lisanwanglab.org/GADB/Annotationtracks/Downloads/ENCODE/ENCFF658ZFD.bigBed -P GADB/Annotationtracks/Downloads/ENCODE/	788f31c551254ed6bb703f628fea7e84	Histone ChIP-seq peaks	Histone ChIP-seq H3K4me3 replicated peaks	Biosample_summary=Thyroid gland tissue male adult (54 years);Lab=Bradley Bernstein, Broad;System=endocrine system;Submitted_track_name=final.replicated.narrowPeak.bb;Project=EN-TEx;Experiment_date_released=10/30/2016;File_analysis_title=ENCODE3 hg19;schema=BED6+4	Endocrine	Adult	activeHistoneMark
NGEN010578	ENCODE	ENCFF659ZDK.bed.gz	29381	4403401	peaks	hg19	Naive thymus-derived CD4+, alpha-beta T cell	Primary cell	CL:0000895	Blood	ENCSR000EMM	1	1_1	Not applicable	DNase-seq	bed narrowPeak	295350	/project/wang4/GADB/Annotationtracks/ENCODE/data/DNase-seq/narrowpeak/hg19	2018-04-06	05/14/2018	08/22/2024	https://tf.lisanwanglab.org/GADB/Annotationtracks/ENCODE/data/DNase-seq/narrowpeak/hg19/ENCFF659ZDK.bed.gz	f7501238d29b25d719d3d515cef9e3be	wget https://tf.lisanwanglab.org/GADB/Annotationtracks/ENCODE/data/DNase-seq/narrowpeak/hg19/ENCFF659ZDK.bed.gz -P GADB/Annotationtracks/ENCODE/data/DNase-seq/narrowpeak/hg19/	wget https://tf.lisanwanglab.org/GADB/Annotationtracks/ENCODE/data/DNase-seq/narrowpeak/hg19/ENCFF659ZDK.bed.gz.tbi -P GADB/Annotationtracks/ENCODE/data/DNase-seq/narrowpeak/hg19/	https://www.encodeproject.org	https://www.encodeproject.org/files/ENCFF659ZDK/@@download/ENCFF659ZDK.bigBed	wget https://tf.lisanwanglab.org/GADB/Annotationtracks/Downloads/ENCODE/ENCFF659ZDK.bigBed -P GADB/Annotationtracks/Downloads/ENCODE/	1cd21e9ab982e7fb7c5310ea5803010e	Accessible chromatin	DNase-seq peaks	Biosample_summary=Naive thymus-derived CD4-positive, alpha-beta T cell female adult (35 years);Lab=John Stamatoyannopoulos, UW;System=immune system;Submitted_track_name=ENCSR000EMM_rep1_1_se_bwa_biorep_filtered_peaks.bb;previous_filer_cell_type=Naive thymus-derived CD4+, alpha-beta T cell;Experiment_date_released=07/23/2012;File_analysis_title=ENCODE3 hg19;premapping_cell_type=Naive thymus-derive…	Cardiovascular	Adult	DNase
NGEN010594	ENCODE	ENCFF661MJU.bed.gz	108210	16230862	peaks	hg19	Epithelial cell	Primary cell	CL:0002518	Kidney	ENCSR000EOL	1	1_1	Not applicable	DNase-seq	bed narrowPeak	1081027	/project/wang4/GADB/Annotationtracks/ENCODE/data/DNase-seq/narrowpeak/hg19	2018-04-06	05/14/2018	08/22/2024	https://tf.lisanwanglab.org/GADB/Annotationtracks/ENCODE/data/DNase-seq/narrowpeak/hg19/ENCFF661MJU.bed.gz	b860bf59433e398ad6dd6d21c56cd6e5	wget https://tf.lisanwanglab.org/GADB/Annotationtracks/ENCODE/data/DNase-seq/narrowpeak/hg19/ENCFF661MJU.bed.gz -P GADB/Annotationtracks/ENCODE/data/DNase-seq/narrowpeak/hg19/	wget https://tf.lisanwanglab.org/GADB/Annotationtracks/ENCODE/data/DNase-seq/narrowpeak/hg19/ENCFF661MJU.bed.gz.tbi -P GADB/Annotationtracks/ENCODE/data/DNase-seq/narrowpeak/hg19/	https://www.encodeproject.org	https://www.encodeproject.org/files/ENCFF661MJU/@@download/ENCFF661MJU.bigBed	wget https://tf.lisanwanglab.org/GADB/Annotationtracks/Downloads/ENCODE/ENCFF661MJU.bigBed -P GADB/Annotationtracks/Downloads/ENCODE/	a6cb81ebdd86db21ac472147b8249ffa	Accessible chromatin	DNase-seq peaks	Biosample_summary=Kidney epithelial cell;Lab=John Stamatoyannopoulos, UW;System=excretory system;Submitted_track_name=ENCSR000EOL_rep1_1_se_bwa_biorep_filtered_peaks.bb;previous_filer_cell_type=Kidney epithelial cell;Experiment_date_released=12/16/2010;File_analysis_title=ENCODE3 hg19;premapping_cell_type=Epithelial cell;tissue_of_origin=Kidney;old_tissue_category=Kidney;schema=BED6+4	Renal	Unknown	DNase
NGEN010606	ENCODE	ENCFF662IGX.bed.gz	594	435757	replicated peaks	hg19	Thyroid gland	Tissue	UBERON:0002046	Endocrine	ENCSR906YES	1, 2	1_1 ,2_1	H3K4me1	Histone ChIP-seq	bed narrowPeak	12909	/project/wang4/GADB/Annotationtracks/ENCODE/data/Histone_ChIP-seq/narrowpeak/hg19/1	2018-04-06	10/28/2016	08/22/2024	https://tf.lisanwanglab.org/GADB/Annotationtracks/ENCODE/data/Histone_ChIP-seq/narrowpeak/hg19/1/ENCFF662IGX.bed.gz	c8c12ce471b441315c3facf5202edc01	wget https://tf.lisanwanglab.org/GADB/Annotationtracks/ENCODE/data/Histone_ChIP-seq/narrowpeak/hg19/1/ENCFF662IGX.bed.gz -P GADB/Annotationtracks/ENCODE/data/Histone_ChIP-seq/narrowpeak/hg19/1/	wget https://tf.lisanwanglab.org/GADB/Annotationtracks/ENCODE/data/Histone_ChIP-seq/narrowpeak/hg19/1/ENCFF662IGX.bed.gz.tbi -P GADB/Annotationtracks/ENCODE/data/Histone_ChIP-seq/narrowpeak/hg19/1/	https://www.encodeproject.org	https://www.encodeproject.org/files/ENCFF662IGX/@@download/ENCFF662IGX.bigBed	wget https://tf.lisanwanglab.org/GADB/Annotationtracks/Downloads/ENCODE/ENCFF662IGX.bigBed -P GADB/Annotationtracks/Downloads/ENCODE/	a998b7542287dac1d22b13c091ed86d1	Histone ChIP-seq peaks	Histone ChIP-seq H3K4me1 replicated peaks	Biosample_summary=Thyroid gland tissue male adult (37 years);Lab=Bradley Bernstein, Broad;System=endocrine system;Submitted_track_name=final.replicated.narrowPeak.bb;Project=EN-TEx;Experiment_date_released=05/23/2016;File_analysis_title=ENCODE3 hg19;schema=BED6+4	Endocrine	Adult	activeHistoneMark
NGEN010659	ENCODE	ENCFF665GOT.bed.gz	85994	153381143	replicated peaks	hg19	Gastrocnemius medialis	Tissue	UBERON:0011907	Skeletal Muscle	ENCSR801IPH	1, 2	1_1 ,1_2,1_3,1_4,2_1,2_2	H3K27ac	Histone ChIP-seq	bed narrowPeak	2313099	/project/wang4/GADB/Annotationtracks/ENCODE/data/Histone_ChIP-seq/narrowpeak/hg19/1	2018-04-06	2017-04-02	08/22/2024	https://tf.lisanwanglab.org/GADB/Annotationtracks/ENCODE/data/Histone_ChIP-seq/narrowpeak/hg19/1/ENCFF665GOT.bed.gz	ef9c346bb520d8e692170286d46c5c94	wget https://tf.lisanwanglab.org/GADB/Annotationtracks/ENCODE/data/Histone_ChIP-seq/narrowpeak/hg19/1/ENCFF665GOT.bed.gz -P GADB/Annotationtracks/ENCODE/data/Histone_ChIP-seq/narrowpeak/hg19/1/	wget https://tf.lisanwanglab.org/GADB/Annotationtracks/ENCODE/data/Histone_ChIP-seq/narrowpeak/hg19/1/ENCFF665GOT.bed.gz.tbi -P GADB/Annotationtracks/ENCODE/data/Histone_ChIP-seq/narrowpeak/hg19/1/	https://www.encodeproject.org	https://www.encodeproject.org/files/ENCFF665GOT/@@download/ENCFF665GOT.bigBed	wget https://tf.lisanwanglab.org/GADB/Annotationtracks/Downloads/ENCODE/ENCFF665GOT.bigBed -P GADB/Annotationtracks/Downloads/ENCODE/	1b32cec29f6bc967219b5dc300d2a6ab	Histone ChIP-seq peaks	Histone ChIP-seq H3K27ac replicated peaks	Biosample_summary=Gastrocnemius medialis tissue male adult (37 years);Lab=Bradley Bernstein, Broad;System=musculature;Submitted_track_name=final.replicated.narrowPeak.bb;Project=EN-TEx;Experiment_date_released=10/24/2016;File_analysis_title=ENCODE3 hg19;schema=BED6+4	Muscular	Adult	activeHistoneMark
NGEN010669	ENCODE	ENCFF666GET.bed.gz	47090	7058988	peaks	hg19	T-helper 2 cell	Primary cell	CL:0000546	Immune	ENCSR000EQG	1	1_1	Not applicable	DNase-seq	bed narrowPeak	474714	/project/wang4/GADB/Annotationtracks/ENCODE/data/DNase-seq/narrowpeak/hg19	2018-04-06	05/14/2018	08/22/2024	https://tf.lisanwanglab.org/GADB/Annotationtracks/ENCODE/data/DNase-seq/narrowpeak/hg19/ENCFF666GET.bed.gz	e49bb041c4e007fabbca5907db160f8d	wget https://tf.lisanwanglab.org/GADB/Annotationtracks/ENCODE/data/DNase-seq/narrowpeak/hg19/ENCFF666GET.bed.gz -P GADB/Annotationtracks/ENCODE/data/DNase-seq/narrowpeak/hg19/	wget https://tf.lisanwanglab.org/GADB/Annotationtracks/ENCODE/data/DNase-seq/narrowpeak/hg19/ENCFF666GET.bed.gz.tbi -P GADB/Annotationtracks/ENCODE/data/DNase-seq/narrowpeak/hg19/	https://www.encodeproject.org	https://www.encodeproject.org/files/ENCFF666GET/@@download/ENCFF666GET.bigBed	wget https://tf.lisanwanglab.org/GADB/Annotationtracks/Downloads/ENCODE/ENCFF666GET.bigBed -P GADB/Annotationtracks/Downloads/ENCODE/	e0ce343bf67ceb5fc689f578ec6331d1	Accessible chromatin	DNase-seq peaks	Biosample_summary=T-helper 2 cell;Lab=John Stamatoyannopoulos, UW;System=immune system;Submitted_track_name=ENCSR000EQG_rep1_1_se_bwa_biorep_filtered_peaks.bb;Experiment_date_released=07/23/2012;File_analysis_title=ENCODE3 hg19;schema=BED6+4	Lymphatic	Unknown	DNase
NGEN010677	ENCODE	ENCFF666XOR.bed.gz	141585	124818441	replicated peaks	hg19	Epithelial cell	Primary cell	CL:0002327	Breast	ENCSR000AMJ	1, 2	1_1 ,2_1	H3K4me1	Histone ChIP-seq	bed narrowPeak	3680010	/project/wang4/GADB/Annotationtracks/ENCODE/data/Histone_ChIP-seq/narrowpeak/hg19/1	2018-04-06	2017-08-05	08/22/2024	https://tf.lisanwanglab.org/GADB/Annotationtracks/ENCODE/data/Histone_ChIP-seq/narrowpeak/hg19/1/ENCFF666XOR.bed.gz	b08018912fbf1c13b767dd7e73943c12	wget https://tf.lisanwanglab.org/GADB/Annotationtracks/ENCODE/data/Histone_ChIP-seq/narrowpeak/hg19/1/ENCFF666XOR.bed.gz -P GADB/Annotationtracks/ENCODE/data/Histone_ChIP-seq/narrowpeak/hg19/1/	wget https://tf.lisanwanglab.org/GADB/Annotationtracks/ENCODE/data/Histone_ChIP-seq/narrowpeak/hg19/1/ENCFF666XOR.bed.gz.tbi -P GADB/Annotationtracks/ENCODE/data/Histone_ChIP-seq/narrowpeak/hg19/1/	https://www.encodeproject.org	https://www.encodeproject.org/files/ENCFF666XOR/@@download/ENCFF666XOR.bigBed	wget https://tf.lisanwanglab.org/GADB/Annotationtracks/Downloads/ENCODE/ENCFF666XOR.bigBed -P GADB/Annotationtracks/Downloads/ENCODE/	dfd9286b68560fb47df55b0550a881f8	Histone ChIP-seq peaks	Histone ChIP-seq H3K4me1 replicated peaks	Biosample_summary=Mammary epithelial cell female adult (50 years);Lab=Bradley Bernstein, Broad;System=integumental system,exocrine system;Submitted_track_name=final.replicated.narrowPeak.bb;previous_filer_cell_type=Mammary epithelial cell;Experiment_date_released=02/10/2011;File_analysis_title=ENCODE3 hg19;premapping_cell_type=Epithelial cell;tissue_of_origin=Mammary;schema=BED6+4	Reproductive	Adult	activeHistoneMark
NGEN010684	ENCODE	ENCFF667SYP.bed.gz	75888	71817643	replicated peaks	hg19	Astrocyte	Primary cell	CL:0000127	Brain	ENCSR000AOQ	1, 2	1_1 ,2_1	H3K27ac	Histone ChIP-seq	bed narrowPeak	2093868	/project/wang4/GADB/Annotationtracks/ENCODE/data/Histone_ChIP-seq/narrowpeak/hg19/1	2018-04-06	2017-07-04	08/22/2024	https://tf.lisanwanglab.org/GADB/Annotationtracks/ENCODE/data/Histone_ChIP-seq/narrowpeak/hg19/1/ENCFF667SYP.bed.gz	1cc36056eaa7cc286199344d7aaf041b	wget https://tf.lisanwanglab.org/GADB/Annotationtracks/ENCODE/data/Histone_ChIP-seq/narrowpeak/hg19/1/ENCFF667SYP.bed.gz -P GADB/Annotationtracks/ENCODE/data/Histone_ChIP-seq/narrowpeak/hg19/1/	wget https://tf.lisanwanglab.org/GADB/Annotationtracks/ENCODE/data/Histone_ChIP-seq/narrowpeak/hg19/1/ENCFF667SYP.bed.gz.tbi -P GADB/Annotationtracks/ENCODE/data/Histone_ChIP-seq/narrowpeak/hg19/1/	https://www.encodeproject.org	https://www.encodeproject.org/files/ENCFF667SYP/@@download/ENCFF667SYP.bigBed	wget https://tf.lisanwanglab.org/GADB/Annotationtracks/Downloads/ENCODE/ENCFF667SYP.bigBed -P GADB/Annotationtracks/Downloads/ENCODE/	072824af60ec8fb452026f7fd73a6041	Histone ChIP-seq peaks	Histone ChIP-seq H3K27ac replicated peaks	Biosample_summary=Astrocyte;Lab=Bradley Bernstein, Broad;System=central nervous system;Submitted_track_name=final.replicated.narrowPeak.bb;Experiment_date_released=02/10/2011;File_analysis_title=ENCODE3 hg19;schema=BED6+4	Nervous	Unknown	activeHistoneMark
NGEN010789	ENCODE	ENCFF674FJE.bed.gz	126018	18875274	peaks	hg19	Frontal cortex	Tissue	UBERON:0001870	Brain	ENCSR000EIY	1	1_1	Not applicable	DNase-seq	bed narrowPeak	1232389	/project/wang4/GADB/Annotationtracks/ENCODE/data/DNase-seq/narrowpeak/hg19	2018-04-06	05/14/2018	08/22/2024	https://tf.lisanwanglab.org/GADB/Annotationtracks/ENCODE/data/DNase-seq/narrowpeak/hg19/ENCFF674FJE.bed.gz	3ec6cd787a35dd9b412f9866911fff04	wget https://tf.lisanwanglab.org/GADB/Annotationtracks/ENCODE/data/DNase-seq/narrowpeak/hg19/ENCFF674FJE.bed.gz -P GADB/Annotationtracks/ENCODE/data/DNase-seq/narrowpeak/hg19/	wget https://tf.lisanwanglab.org/GADB/Annotationtracks/ENCODE/data/DNase-seq/narrowpeak/hg19/ENCFF674FJE.bed.gz.tbi -P GADB/Annotationtracks/ENCODE/data/DNase-seq/narrowpeak/hg19/	https://www.encodeproject.org	https://www.encodeproject.org/files/ENCFF674FJE/@@download/ENCFF674FJE.bigBed	wget https://tf.lisanwanglab.org/GADB/Annotationtracks/Downloads/ENCODE/ENCFF674FJE.bigBed -P GADB/Annotationtracks/Downloads/ENCODE/	5edee82cc3155671abab4c855b72cc77	Accessible chromatin	DNase-seq peaks	Biosample_summary=Frontal cortex tissue female adult (67 years) and female adult (80 years);Lab=Gregory Crawford, Duke;System=central nervous system;Submitted_track_name=ENCSR000EIY_rep1_1_se_bwa_biorep_filtered_peaks.bb;Experiment_date_released=08/28/2012;File_analysis_title=ENCODE3 hg19;schema=BED6+4	Nervous	Adult	DNase
NGEN010795	ENCODE	ENCFF674NJV.bed.gz	34067	54289423	replicated peaks	hg19	Neutrophil	Primary cell	CL:0000775	Blood	ENCSR393SYU	1, 2	1_1 ,2_1	H3K4me3	Histone ChIP-seq	bed narrowPeak	941526	/project/wang4/GADB/Annotationtracks/ENCODE/data/Histone_ChIP-seq/narrowpeak/hg19/1	2018-04-06	11/16/2016	08/22/2024	https://tf.lisanwanglab.org/GADB/Annotationtracks/ENCODE/data/Histone_ChIP-seq/narrowpeak/hg19/1/ENCFF674NJV.bed.gz	401a6fafc035adaa1943f08c0cb93f02	wget https://tf.lisanwanglab.org/GADB/Annotationtracks/ENCODE/data/Histone_ChIP-seq/narrowpeak/hg19/1/ENCFF674NJV.bed.gz -P GADB/Annotationtracks/ENCODE/data/Histone_ChIP-seq/narrowpeak/hg19/1/	wget https://tf.lisanwanglab.org/GADB/Annotationtracks/ENCODE/data/Histone_ChIP-seq/narrowpeak/hg19/1/ENCFF674NJV.bed.gz.tbi -P GADB/Annotationtracks/ENCODE/data/Histone_ChIP-seq/narrowpeak/hg19/1/	https://www.encodeproject.org	https://www.encodeproject.org/files/ENCFF674NJV/@@download/ENCFF674NJV.bigBed	wget https://tf.lisanwanglab.org/GADB/Annotationtracks/Downloads/ENCODE/ENCFF674NJV.bigBed -P GADB/Annotationtracks/Downloads/ENCODE/	26db6d4a83c776344343c7450e8e07b1	Histone ChIP-seq peaks	Histone ChIP-seq H3K4me3 replicated peaks	Biosample_summary=Neutrophil;Lab=Bradley Bernstein, Broad;System=immune system;Submitted_track_name=final.replicated.narrowPeak.bb;Experiment_date_released=11/16/2016;File_analysis_title=ENCODE3 hg19;schema=BED6+4	Cardiovascular	Unknown	activeHistoneMark
NGEN010913	ENCODE	ENCFF681NIF.bed.gz	85066	60812458	replicated peaks	hg19	Fibroblast	Primary cell	CL:0002551	Skin	ENCSR000APN	1, 2	1_1 ,2_1	H3K27ac	Histone ChIP-seq	bed narrowPeak	2201584	/project/wang4/GADB/Annotationtracks/ENCODE/data/Histone_ChIP-seq/narrowpeak/hg19/1	2018-04-06	2017-07-04	08/22/2024	https://tf.lisanwanglab.org/GADB/Annotationtracks/ENCODE/data/Histone_ChIP-seq/narrowpeak/hg19/1/ENCFF681NIF.bed.gz	20818cfe5b784a05054a2178174e8277	wget https://tf.lisanwanglab.org/GADB/Annotationtracks/ENCODE/data/Histone_ChIP-seq/narrowpeak/hg19/1/ENCFF681NIF.bed.gz -P GADB/Annotationtracks/ENCODE/data/Histone_ChIP-seq/narrowpeak/hg19/1/	wget https://tf.lisanwanglab.org/GADB/Annotationtracks/ENCODE/data/Histone_ChIP-seq/narrowpeak/hg19/1/ENCFF681NIF.bed.gz.tbi -P GADB/Annotationtracks/ENCODE/data/Histone_ChIP-seq/narrowpeak/hg19/1/	https://www.encodeproject.org	https://www.encodeproject.org/files/ENCFF681NIF/@@download/ENCFF681NIF.bigBed	wget https://tf.lisanwanglab.org/GADB/Annotationtracks/Downloads/ENCODE/ENCFF681NIF.bigBed -P GADB/Annotationtracks/Downloads/ENCODE/	4f4ce6833f5edcf3f6d963104414b4dc	Histone ChIP-seq peaks	Histone ChIP-seq H3K27ac replicated peaks	Biosample_summary=Fibroblast of dermis;Lab=Bradley Bernstein, Broad;System=integumental system;Submitted_track_name=final.replicated.narrowPeak.bb;previous_filer_cell_type=Fibroblast of dermis;Experiment_date_released=02/10/2011;File_analysis_title=ENCODE3 hg19;premapping_cell_type=Fibroblast;tissue_of_origin=Dermis;schema=BED6+4	Integumentary	Unknown	activeHistoneMark
NGEN010976	ENCODE	ENCFF685DAE.bed.gz	164168	24584613	peaks	hg19	Coronary artery	Tissue	UBERON:0001621	Blood Vessel	ENCSR999TSD	1	1_1	Not applicable	DNase-seq	bed narrowPeak	1558755	/project/wang4/GADB/Annotationtracks/ENCODE/data/DNase-seq/narrowpeak/hg19	2018-04-06	05/14/2018	08/22/2024	https://tf.lisanwanglab.org/GADB/Annotationtracks/ENCODE/data/DNase-seq/narrowpeak/hg19/ENCFF685DAE.bed.gz	9ecc3c4dd7c6d7bdf3a90a597a48010d	wget https://tf.lisanwanglab.org/GADB/Annotationtracks/ENCODE/data/DNase-seq/narrowpeak/hg19/ENCFF685DAE.bed.gz -P GADB/Annotationtracks/ENCODE/data/DNase-seq/narrowpeak/hg19/	wget https://tf.lisanwanglab.org/GADB/Annotationtracks/ENCODE/data/DNase-seq/narrowpeak/hg19/ENCFF685DAE.bed.gz.tbi -P GADB/Annotationtracks/ENCODE/data/DNase-seq/narrowpeak/hg19/	https://www.encodeproject.org	https://www.encodeproject.org/files/ENCFF685DAE/@@download/ENCFF685DAE.bigBed	wget https://tf.lisanwanglab.org/GADB/Annotationtracks/Downloads/ENCODE/ENCFF685DAE.bigBed -P GADB/Annotationtracks/Downloads/ENCODE/	3f61747f0e8f606e467ef6731e42cdfc	Accessible chromatin	DNase-seq peaks	Biosample_summary=Coronary artery tissue female adult (51 years);Lab=John Stamatoyannopoulos, UW;System=circulatory system;Submitted_track_name=ENCSR999TSD_rep1_1_pe_bwa_biorep_filtered_peaks.bb;Project=EN-TEx;Experiment_date_released=11/01/2017;File_analysis_title=ENCODE3 hg19;schema=BED6+4	Cardiovascular	Adult	DNase
NGEN011017	ENCODE	ENCFF687ZIK.bed.gz	135587	20314049	peaks	hg19	CD14+ monocyte	Primary cell	CL:0001054	Blood	ENCSR000ELE	1	1_1	Not applicable	DNase-seq	bed narrowPeak	1325754	/project/wang4/GADB/Annotationtracks/ENCODE/data/DNase-seq/narrowpeak/hg19	2018-04-06	05/14/2018	08/22/2024	https://tf.lisanwanglab.org/GADB/Annotationtracks/ENCODE/data/DNase-seq/narrowpeak/hg19/ENCFF687ZIK.bed.gz	7d67c7c40dedc0005e68fee4735e516c	wget https://tf.lisanwanglab.org/GADB/Annotationtracks/ENCODE/data/DNase-seq/narrowpeak/hg19/ENCFF687ZIK.bed.gz -P GADB/Annotationtracks/ENCODE/data/DNase-seq/narrowpeak/hg19/	wget https://tf.lisanwanglab.org/GADB/Annotationtracks/ENCODE/data/DNase-seq/narrowpeak/hg19/ENCFF687ZIK.bed.gz.tbi -P GADB/Annotationtracks/ENCODE/data/DNase-seq/narrowpeak/hg19/	https://www.encodeproject.org	https://www.encodeproject.org/files/ENCFF687ZIK/@@download/ENCFF687ZIK.bigBed	wget https://tf.lisanwanglab.org/GADB/Annotationtracks/Downloads/ENCODE/ENCFF687ZIK.bigBed -P GADB/Annotationtracks/Downloads/ENCODE/	45a1783d3ead50d98c527e262e16e600	Accessible chromatin	DNase-seq peaks	Biosample_summary=CD14-positive monocyte female;Lab=Gregory Crawford, Duke;System=immune system;Submitted_track_name=ENCSR000ELE_rep1_1_se_bwa_biorep_filtered_peaks.bb;Experiment_date_released=08/28/2012;File_analysis_title=ENCODE3 hg19;schema=BED6+4	Cardiovascular	Unknown	DNase
NGEN011039	ENCODE	ENCFF690FUS.bed.gz	255378	38302246	peaks	hg19	Endothelial cell	Primary cell	CL:2000010	Blood Vessel	ENCSR000ENY	1	1_1	Not applicable	DNase-seq	bed narrowPeak	2558552	/project/wang4/GADB/Annotationtracks/ENCODE/data/DNase-seq/narrowpeak/hg19	2018-04-06	05/14/2018	08/22/2024	https://tf.lisanwanglab.org/GADB/Annotationtracks/ENCODE/data/DNase-seq/narrowpeak/hg19/ENCFF690FUS.bed.gz	681c9f7f95cfd40fee87c6f1e786ecb8	wget https://tf.lisanwanglab.org/GADB/Annotationtracks/ENCODE/data/DNase-seq/narrowpeak/hg19/ENCFF690FUS.bed.gz -P GADB/Annotationtracks/ENCODE/data/DNase-seq/narrowpeak/hg19/	wget https://tf.lisanwanglab.org/GADB/Annotationtracks/ENCODE/data/DNase-seq/narrowpeak/hg19/ENCFF690FUS.bed.gz.tbi -P GADB/Annotationtracks/ENCODE/data/DNase-seq/narrowpeak/hg19/	https://www.encodeproject.org	https://www.encodeproject.org/files/ENCFF690FUS/@@download/ENCFF690FUS.bigBed	wget https://tf.lisanwanglab.org/GADB/Annotationtracks/Downloads/ENCODE/ENCFF690FUS.bigBed -P GADB/Annotationtracks/Downloads/ENCODE/	54f83868821139bbca7331f724b6abad	Accessible chromatin	DNase-seq peaks	Biosample_summary=Dermis blood vessel endothelial cell female adult;Lab=John Stamatoyannopoulos, UW;System=circulatory system,integumental system;Submitted_track_name=ENCSR000ENY_rep1_1_se_bwa_biorep_filtered_peaks.bb;Experiment_date_released=12/14/2010;File_analysis_title=ENCODE3 hg19;premapping_cell_type=Endothelial cell;tissue_of_origin=Dermis blood vessel;schema=BED6+4	Cardiovascular	Adult	DNase
NGEN011063	ENCODE	ENCFF691VVF.bed.gz	122651	18396725	peaks	hg19	Endothelial cell	Primary cell	CL:2000041	Blood Vessel	ENCSR000EOB	2	2_1	Not applicable	DNase-seq	bed narrowPeak	1222735	/project/wang4/GADB/Annotationtracks/ENCODE/data/DNase-seq/narrowpeak/hg19	2018-04-06	2018-07-05	08/22/2024	https://tf.lisanwanglab.org/GADB/Annotationtracks/ENCODE/data/DNase-seq/narrowpeak/hg19/ENCFF691VVF.bed.gz	1e8a4352e5f1896df41c2e9a778a5453	wget https://tf.lisanwanglab.org/GADB/Annotationtracks/ENCODE/data/DNase-seq/narrowpeak/hg19/ENCFF691VVF.bed.gz -P GADB/Annotationtracks/ENCODE/data/DNase-seq/narrowpeak/hg19/	wget https://tf.lisanwanglab.org/GADB/Annotationtracks/ENCODE/data/DNase-seq/narrowpeak/hg19/ENCFF691VVF.bed.gz.tbi -P GADB/Annotationtracks/ENCODE/data/DNase-seq/narrowpeak/hg19/	https://www.encodeproject.org	https://www.encodeproject.org/files/ENCFF691VVF/@@download/ENCFF691VVF.bigBed	wget https://tf.lisanwanglab.org/GADB/Annotationtracks/Downloads/ENCODE/ENCFF691VVF.bigBed -P GADB/Annotationtracks/Downloads/ENCODE/	b6b5fbd61f3f5fe5e81e55c318b25568	Accessible chromatin	DNase-seq peaks	Biosample_summary=Dermis microvascular lymphatic vessel endothelial cell male;Lab=John Stamatoyannopoulos, UW;System=circulatory system,integumental system,immune system;Submitted_track_name=ENCSR000EOB_rep2_1_se_bwa_biorep_filtered_peaks.bb;Experiment_date_released=12/16/2010;File_analysis_title=ENCODE3 hg19;premapping_cell_type=Endothelial cell;tissue_of_origin=Dermis microvascular lymphatic ve…	Cardiovascular	Unknown	DNase
NGEN011096	ENCODE	ENCFF694DHA.bed.gz	21147	28838744	replicated peaks	hg19	Mononuclear cell	Primary cell	CL:0000842	Blood	ENCSR000EXT	1, 2	1_1 ,2_1	H3K4me3	Histone ChIP-seq	bed narrowPeak	611702	/project/wang4/GADB/Annotationtracks/ENCODE/data/Histone_ChIP-seq/narrowpeak/hg19/1	2018-04-06	11/20/2016	08/22/2024	https://tf.lisanwanglab.org/GADB/Annotationtracks/ENCODE/data/Histone_ChIP-seq/narrowpeak/hg19/1/ENCFF694DHA.bed.gz	49e63c8bdb80b3a91d3bf7d34f2e82cc	wget https://tf.lisanwanglab.org/GADB/Annotationtracks/ENCODE/data/Histone_ChIP-seq/narrowpeak/hg19/1/ENCFF694DHA.bed.gz -P GADB/Annotationtracks/ENCODE/data/Histone_ChIP-seq/narrowpeak/hg19/1/	wget https://tf.lisanwanglab.org/GADB/Annotationtracks/ENCODE/data/Histone_ChIP-seq/narrowpeak/hg19/1/ENCFF694DHA.bed.gz.tbi -P GADB/Annotationtracks/ENCODE/data/Histone_ChIP-seq/narrowpeak/hg19/1/	https://www.encodeproject.org	https://www.encodeproject.org/files/ENCFF694DHA/@@download/ENCFF694DHA.bigBed	wget https://tf.lisanwanglab.org/GADB/Annotationtracks/Downloads/ENCODE/ENCFF694DHA.bigBed -P GADB/Annotationtracks/Downloads/ENCODE/	da9e33aacd912ef473d36c33cf1a6c60	Histone ChIP-seq peaks	Histone ChIP-seq H3K4me3 replicated peaks	Biosample_summary=Mononuclear cell male;Lab=Peggy Farnham, USC;System=immune system;Submitted_track_name=final.replicated.narrowPeak.bb;Experiment_date_released=10/07/2011;File_analysis_title=ENCODE3 hg19;schema=BED6+4	Cardiovascular	Unknown	activeHistoneMark
NGEN011099	ENCODE	ENCFF694IMZ.bed.gz	219855	32953328	peaks	hg19	Hepatic stellate cell	Primary cell	CL:0000632	Liver	ENCSR000ELR	1	1_1 ,1_2	Not applicable	DNase-seq	bed narrowPeak	2150518	/project/wang4/GADB/Annotationtracks/ENCODE/data/DNase-seq/narrowpeak/hg19	2018-04-06	05/14/2018	08/22/2024	https://tf.lisanwanglab.org/GADB/Annotationtracks/ENCODE/data/DNase-seq/narrowpeak/hg19/ENCFF694IMZ.bed.gz	a436af3e029fc18310854be04bb9979e	wget https://tf.lisanwanglab.org/GADB/Annotationtracks/ENCODE/data/DNase-seq/narrowpeak/hg19/ENCFF694IMZ.bed.gz -P GADB/Annotationtracks/ENCODE/data/DNase-seq/narrowpeak/hg19/	wget https://tf.lisanwanglab.org/GADB/Annotationtracks/ENCODE/data/DNase-seq/narrowpeak/hg19/ENCFF694IMZ.bed.gz.tbi -P GADB/Annotationtracks/ENCODE/data/DNase-seq/narrowpeak/hg19/	https://www.encodeproject.org	https://www.encodeproject.org/files/ENCFF694IMZ/@@download/ENCFF694IMZ.bigBed	wget https://tf.lisanwanglab.org/GADB/Annotationtracks/Downloads/ENCODE/ENCFF694IMZ.bigBed -P GADB/Annotationtracks/Downloads/ENCODE/	8f923f22e6e8d3e611e20756ca00c35c	Accessible chromatin	DNase-seq peaks	Biosample_summary=Hepatic stellate cell female adult (59 years);Lab=Gregory Crawford, Duke;System=digestive system,exocrine system,endocrine system;Submitted_track_name=ENCSR000ELR_rep1_1_rep1_2_se_bwa_biorep_filtered_peaks.bb;Experiment_date_released=04/19/2011;File_analysis_title=ENCODE3 hg19;schema=BED6+4	Digestive	Adult	DNase
NGEN011103	ENCODE	ENCFF694QFI.bed.gz	79587	11933975	peaks	hg19	Keratinocyte	Primary cell	CL:0000312	Skin	ENCSR000ELH	1	1_1 ,1_2	Not applicable	DNase-seq	bed narrowPeak	794991	/project/wang4/GADB/Annotationtracks/ENCODE/data/DNase-seq/narrowpeak/hg19	2018-04-06	05/14/2018	08/22/2024	https://tf.lisanwanglab.org/GADB/Annotationtracks/ENCODE/data/DNase-seq/narrowpeak/hg19/ENCFF694QFI.bed.gz	8c06134cc94b1e3248fef86a34314de3	wget https://tf.lisanwanglab.org/GADB/Annotationtracks/ENCODE/data/DNase-seq/narrowpeak/hg19/ENCFF694QFI.bed.gz -P GADB/Annotationtracks/ENCODE/data/DNase-seq/narrowpeak/hg19/	wget https://tf.lisanwanglab.org/GADB/Annotationtracks/ENCODE/data/DNase-seq/narrowpeak/hg19/ENCFF694QFI.bed.gz.tbi -P GADB/Annotationtracks/ENCODE/data/DNase-seq/narrowpeak/hg19/	https://www.encodeproject.org	https://www.encodeproject.org/files/ENCFF694QFI/@@download/ENCFF694QFI.bigBed	wget https://tf.lisanwanglab.org/GADB/Annotationtracks/Downloads/ENCODE/ENCFF694QFI.bigBed -P GADB/Annotationtracks/Downloads/ENCODE/	3435e5690baf33b34e1f85480576f256	Accessible chromatin	DNase-seq peaks	Biosample_summary=Keratinocyte female;Lab=Gregory Crawford, Duke;System=integumental system;Submitted_track_name=ENCSR000ELH_rep1_1_rep1_2_se_bwa_biorep_filtered_peaks.bb;Experiment_date_released=04/19/2011;File_analysis_title=ENCODE3 hg19;schema=BED6+4	Integumentary	Unknown	DNase
NGEN011107	ENCODE	ENCFF694UDU.bed.gz	41522	34732725	replicated peaks	hg19	Epithelial cell	Primary cell	CL:0002327	Breast	ENCSR000ALZ	1, 2	1_1 ,2_1	H3K9ac	Histone ChIP-seq	bed narrowPeak	1099940	/project/wang4/GADB/Annotationtracks/ENCODE/data/Histone_ChIP-seq/narrowpeak/hg19/1	2018-04-06	2017-06-05	08/22/2024	https://tf.lisanwanglab.org/GADB/Annotationtracks/ENCODE/data/Histone_ChIP-seq/narrowpeak/hg19/1/ENCFF694UDU.bed.gz	2659821a36ba49530bbaf5d0aff83cef	wget https://tf.lisanwanglab.org/GADB/Annotationtracks/ENCODE/data/Histone_ChIP-seq/narrowpeak/hg19/1/ENCFF694UDU.bed.gz -P GADB/Annotationtracks/ENCODE/data/Histone_ChIP-seq/narrowpeak/hg19/1/	wget https://tf.lisanwanglab.org/GADB/Annotationtracks/ENCODE/data/Histone_ChIP-seq/narrowpeak/hg19/1/ENCFF694UDU.bed.gz.tbi -P GADB/Annotationtracks/ENCODE/data/Histone_ChIP-seq/narrowpeak/hg19/1/	https://www.encodeproject.org	https://www.encodeproject.org/files/ENCFF694UDU/@@download/ENCFF694UDU.bigBed	wget https://tf.lisanwanglab.org/GADB/Annotationtracks/Downloads/ENCODE/ENCFF694UDU.bigBed -P GADB/Annotationtracks/Downloads/ENCODE/	2f53835106983881337ef0c34c24cf26	Histone ChIP-seq peaks	Histone ChIP-seq H3K9ac replicated peaks	Biosample_summary=Mammary epithelial cell female adult (50 years);Lab=Bradley Bernstein, Broad;System=integumental system,exocrine system;Submitted_track_name=final.replicated.narrowPeak.bb;previous_filer_cell_type=Mammary epithelial cell;Experiment_date_released=02/10/2011;File_analysis_title=ENCODE3 hg19;premapping_cell_type=Epithelial cell;tissue_of_origin=Mammary;schema=BED6+4	Reproductive	Adult	activeHistoneMark
NGEN011211	ENCODE	ENCFF702HHD.bed.gz	123677	18550187	peaks	hg19	Fibroblast	Primary cell	CL:0002553	Lung	ENCSR000EOJ	2	2_1	Not applicable	DNase-seq	bed narrowPeak	1237156	/project/wang4/GADB/Annotationtracks/ENCODE/data/DNase-seq/narrowpeak/hg19	2018-04-06	05/14/2018	08/22/2024	https://tf.lisanwanglab.org/GADB/Annotationtracks/ENCODE/data/DNase-seq/narrowpeak/hg19/ENCFF702HHD.bed.gz	d4bd9446bc01397b31425dd053189a1e	wget https://tf.lisanwanglab.org/GADB/Annotationtracks/ENCODE/data/DNase-seq/narrowpeak/hg19/ENCFF702HHD.bed.gz -P GADB/Annotationtracks/ENCODE/data/DNase-seq/narrowpeak/hg19/	wget https://tf.lisanwanglab.org/GADB/Annotationtracks/ENCODE/data/DNase-seq/narrowpeak/hg19/ENCFF702HHD.bed.gz.tbi -P GADB/Annotationtracks/ENCODE/data/DNase-seq/narrowpeak/hg19/	https://www.encodeproject.org	https://www.encodeproject.org/files/ENCFF702HHD/@@download/ENCFF702HHD.bigBed	wget https://tf.lisanwanglab.org/GADB/Annotationtracks/Downloads/ENCODE/ENCFF702HHD.bigBed -P GADB/Annotationtracks/Downloads/ENCODE/	ef52ba8bd9c09ca5977b9adb919ca68e	Accessible chromatin	DNase-seq peaks	Biosample_summary=Fibroblast of lung;Lab=John Stamatoyannopoulos, UW;System=respiratory system;Submitted_track_name=ENCSR000EOJ_rep2_1_se_bwa_biorep_filtered_peaks.bb;previous_filer_cell_type=Fibroblast of lung;Experiment_date_released=12/16/2010;File_analysis_title=ENCODE3 hg19;premapping_cell_type=Fibroblast;tissue_of_origin=Lung;old_tissue_category=Lung;schema=BED6+4	Respiratory	Unknown	DNase
NGEN011233	ENCODE	ENCFF703KLT.bed.gz	135594	20326654	peaks	hg19	T-helper 1 cell	Primary cell	CL:0000545	Immune	ENCSR000EQC	1	1_1	Not applicable	DNase-seq	bed narrowPeak	1372514	/project/wang4/GADB/Annotationtracks/ENCODE/data/DNase-seq/narrowpeak/hg19	2018-04-06	05/14/2018	08/22/2024	https://tf.lisanwanglab.org/GADB/Annotationtracks/ENCODE/data/DNase-seq/narrowpeak/hg19/ENCFF703KLT.bed.gz	31f6d193ea33749ec641537d35196bba	wget https://tf.lisanwanglab.org/GADB/Annotationtracks/ENCODE/data/DNase-seq/narrowpeak/hg19/ENCFF703KLT.bed.gz -P GADB/Annotationtracks/ENCODE/data/DNase-seq/narrowpeak/hg19/	wget https://tf.lisanwanglab.org/GADB/Annotationtracks/ENCODE/data/DNase-seq/narrowpeak/hg19/ENCFF703KLT.bed.gz.tbi -P GADB/Annotationtracks/ENCODE/data/DNase-seq/narrowpeak/hg19/	https://www.encodeproject.org	https://www.encodeproject.org/files/ENCFF703KLT/@@download/ENCFF703KLT.bigBed	wget https://tf.lisanwanglab.org/GADB/Annotationtracks/Downloads/ENCODE/ENCFF703KLT.bigBed -P GADB/Annotationtracks/Downloads/ENCODE/	314283adbf52c9888c555f1f2dee4196	Accessible chromatin	DNase-seq peaks	Biosample_summary=T-helper 1 cell;Lab=John Stamatoyannopoulos, UW;System=immune system;Submitted_track_name=ENCSR000EQC_rep1_1_se_bwa_biorep_filtered_peaks.bb;Experiment_date_released=12/14/2010;File_analysis_title=ENCODE3 hg19;schema=BED6+4	Lymphatic	Unknown	DNase
NGEN011306	ENCODE	ENCFF707ODD.bed.gz	29781	43293402	replicated peaks	hg19	Vagina	Tissue	UBERON:0000996	Female Reproductive	ENCSR258UUX	1, 2	1_1 ,2_1	H3K4me3	Histone ChIP-seq	bed narrowPeak	847622	/project/wang4/GADB/Annotationtracks/ENCODE/data/Histone_ChIP-seq/narrowpeak/hg19/1	2018-04-06	2017-01-02	08/22/2024	https://tf.lisanwanglab.org/GADB/Annotationtracks/ENCODE/data/Histone_ChIP-seq/narrowpeak/hg19/1/ENCFF707ODD.bed.gz	55ea9d101f51c941fcc587c15ebfa015	wget https://tf.lisanwanglab.org/GADB/Annotationtracks/ENCODE/data/Histone_ChIP-seq/narrowpeak/hg19/1/ENCFF707ODD.bed.gz -P GADB/Annotationtracks/ENCODE/data/Histone_ChIP-seq/narrowpeak/hg19/1/	wget https://tf.lisanwanglab.org/GADB/Annotationtracks/ENCODE/data/Histone_ChIP-seq/narrowpeak/hg19/1/ENCFF707ODD.bed.gz.tbi -P GADB/Annotationtracks/ENCODE/data/Histone_ChIP-seq/narrowpeak/hg19/1/	https://www.encodeproject.org	https://www.encodeproject.org/files/ENCFF707ODD/@@download/ENCFF707ODD.bigBed	wget https://tf.lisanwanglab.org/GADB/Annotationtracks/Downloads/ENCODE/ENCFF707ODD.bigBed -P GADB/Annotationtracks/Downloads/ENCODE/	fb155b01fcc69c87c3ffcb7961f3e1bd	Histone ChIP-seq peaks	Histone ChIP-seq H3K4me3 replicated peaks	Biosample_summary=Vagina tissue female adult (53 years);Lab=Bradley Bernstein, Broad;System=reproductive system;Submitted_track_name=final.replicated.narrowPeak.bb;Project=EN-TEx;Experiment_date_released=11/02/2016;File_analysis_title=ENCODE3 hg19;schema=BED6+4	Reproductive	Adult	activeHistoneMark
NGEN011449	ENCODE	ENCFF717UJH.bed.gz	303927	45585272	peaks	hg19	Fibroblast	Primary cell	CL:0002557	Blood Vessel	ENCSR000EOH	1	1_1	Not applicable	DNase-seq	bed narrowPeak	3037592	/project/wang4/GADB/Annotationtracks/ENCODE/data/DNase-seq/narrowpeak/hg19	2018-04-06	05/14/2018	08/22/2024	https://tf.lisanwanglab.org/GADB/Annotationtracks/ENCODE/data/DNase-seq/narrowpeak/hg19/ENCFF717UJH.bed.gz	c97c3b5f3a8537571caa8db7fd667cc5	wget https://tf.lisanwanglab.org/GADB/Annotationtracks/ENCODE/data/DNase-seq/narrowpeak/hg19/ENCFF717UJH.bed.gz -P GADB/Annotationtracks/ENCODE/data/DNase-seq/narrowpeak/hg19/	wget https://tf.lisanwanglab.org/GADB/Annotationtracks/ENCODE/data/DNase-seq/narrowpeak/hg19/ENCFF717UJH.bed.gz.tbi -P GADB/Annotationtracks/ENCODE/data/DNase-seq/narrowpeak/hg19/	https://www.encodeproject.org	https://www.encodeproject.org/files/ENCFF717UJH/@@download/ENCFF717UJH.bigBed	wget https://tf.lisanwanglab.org/GADB/Annotationtracks/Downloads/ENCODE/ENCFF717UJH.bigBed -P GADB/Annotationtracks/Downloads/ENCODE/	dcc1a4d1777c62748492e70b6d75851c	Accessible chromatin	DNase-seq peaks	Biosample_summary=Fibroblast of pulmonary artery;Lab=John Stamatoyannopoulos, UW;System=circulatory system;Submitted_track_name=ENCSR000EOH_rep1_1_se_bwa_biorep_filtered_peaks.bb;previous_filer_cell_type=Fibroblast of pulmonary artery;Experiment_date_released=12/16/2010;File_analysis_title=ENCODE3 hg19;premapping_cell_type=Fibroblast;tissue_of_origin=Pulmonary artery;pre_origin_deriv_fix_system=C…	Cardiovascular	Unknown	DNase
NGEN011530	ENCODE	ENCFF723PZE.bed.gz	112869	16929195	peaks	hg19	Stromal cell	Primary cell	CL:0010001	Bone	ENCSR000EMH	2	2_1	Not applicable	DNase-seq	bed narrowPeak	1130947	/project/wang4/GADB/Annotationtracks/ENCODE/data/DNase-seq/narrowpeak/hg19	2018-04-06	05/14/2018	08/22/2024	https://tf.lisanwanglab.org/GADB/Annotationtracks/ENCODE/data/DNase-seq/narrowpeak/hg19/ENCFF723PZE.bed.gz	1e37db945c472c80e30880a099cc97bb	wget https://tf.lisanwanglab.org/GADB/Annotationtracks/ENCODE/data/DNase-seq/narrowpeak/hg19/ENCFF723PZE.bed.gz -P GADB/Annotationtracks/ENCODE/data/DNase-seq/narrowpeak/hg19/	wget https://tf.lisanwanglab.org/GADB/Annotationtracks/ENCODE/data/DNase-seq/narrowpeak/hg19/ENCFF723PZE.bed.gz.tbi -P GADB/Annotationtracks/ENCODE/data/DNase-seq/narrowpeak/hg19/	https://www.encodeproject.org	https://www.encodeproject.org/files/ENCFF723PZE/@@download/ENCFF723PZE.bigBed	wget https://tf.lisanwanglab.org/GADB/Annotationtracks/Downloads/ENCODE/ENCFF723PZE.bigBed -P GADB/Annotationtracks/Downloads/ENCODE/	9e1aa77de70dc3697c3cc3b2accd79a3	Accessible chromatin	DNase-seq peaks	Biosample_summary=Stromal cell of bone marrow male;Lab=John Stamatoyannopoulos, UW;System=skeletal system,immune system;Submitted_track_name=ENCSR000EMH_rep2_1_se_bwa_biorep_filtered_peaks.bb;previous_filer_cell_type=Stromal cell of bone marrow;Experiment_date_released=07/23/2012;File_analysis_title=ENCODE3 hg19;premapping_cell_type=Stromal cell;tissue_of_origin=Bone marrow;pre_origin_deriv_fix_s…	Skeletal	Unknown	DNase
NGEN011552	ENCODE	ENCFF725BSB.bed.gz	104198	70977797	replicated peaks	hg19	Aorta	Tissue	UBERON:0001515	Blood Vessel	ENCSR416CYZ	1, 2	1_1 ,2_1	H3K4me1	Histone ChIP-seq	bed narrowPeak	2483858	/project/wang4/GADB/Annotationtracks/ENCODE/data/Histone_ChIP-seq/narrowpeak/hg19/1	2018-04-06	01/31/2017	08/22/2024	https://tf.lisanwanglab.org/GADB/Annotationtracks/ENCODE/data/Histone_ChIP-seq/narrowpeak/hg19/1/ENCFF725BSB.bed.gz	31d2682fd3f4d1bc612b493f5006e605	wget https://tf.lisanwanglab.org/GADB/Annotationtracks/ENCODE/data/Histone_ChIP-seq/narrowpeak/hg19/1/ENCFF725BSB.bed.gz -P GADB/Annotationtracks/ENCODE/data/Histone_ChIP-seq/narrowpeak/hg19/1/	wget https://tf.lisanwanglab.org/GADB/Annotationtracks/ENCODE/data/Histone_ChIP-seq/narrowpeak/hg19/1/ENCFF725BSB.bed.gz.tbi -P GADB/Annotationtracks/ENCODE/data/Histone_ChIP-seq/narrowpeak/hg19/1/	https://www.encodeproject.org	https://www.encodeproject.org/files/ENCFF725BSB/@@download/ENCFF725BSB.bigBed	wget https://tf.lisanwanglab.org/GADB/Annotationtracks/Downloads/ENCODE/ENCFF725BSB.bigBed -P GADB/Annotationtracks/Downloads/ENCODE/	9fae734e8bbd644fd45abd080bbdac03	Histone ChIP-seq peaks	Histone ChIP-seq H3K4me1 replicated peaks	Biosample_summary=Thoracic aorta tissue male adult (54 years);Lab=Bradley Bernstein, Broad;System=circulatory system;Submitted_track_name=final.replicated.narrowPeak.bb;Project=EN-TEx;Experiment_date_released=10/27/2016;File_analysis_title=ENCODE3 hg19;premapping_cell_type=Aorta;tissue_of_origin=Thoracic;pre_origin_deriv_fix_system=Cardiovascular;pre_origin_deriv_fix_tissue=Blood Vessel;schema=BE…	Cardiovascular	Adult	activeHistoneMark
NGEN011566	ENCODE	ENCFF726ATD.bed.gz	92479	13870625	peaks	hg19	Epithelial cell	Primary cell	CL:0002304	Eye	ENCSR000EOF	2	2_1	Not applicable	DNase-seq	bed narrowPeak	923731	/project/wang4/GADB/Annotationtracks/ENCODE/data/DNase-seq/narrowpeak/hg19	2018-04-06	05/14/2018	08/22/2024	https://tf.lisanwanglab.org/GADB/Annotationtracks/ENCODE/data/DNase-seq/narrowpeak/hg19/ENCFF726ATD.bed.gz	9b08f3664e2fca6222e02f67c9f9631c	wget https://tf.lisanwanglab.org/GADB/Annotationtracks/ENCODE/data/DNase-seq/narrowpeak/hg19/ENCFF726ATD.bed.gz -P GADB/Annotationtracks/ENCODE/data/DNase-seq/narrowpeak/hg19/	wget https://tf.lisanwanglab.org/GADB/Annotationtracks/ENCODE/data/DNase-seq/narrowpeak/hg19/ENCFF726ATD.bed.gz.tbi -P GADB/Annotationtracks/ENCODE/data/DNase-seq/narrowpeak/hg19/	https://www.encodeproject.org	https://www.encodeproject.org/files/ENCFF726ATD/@@download/ENCFF726ATD.bigBed	wget https://tf.lisanwanglab.org/GADB/Annotationtracks/Downloads/ENCODE/ENCFF726ATD.bigBed -P GADB/Annotationtracks/Downloads/ENCODE/	91ee0aa2b67b3d800092020428b15e24	Accessible chromatin	DNase-seq peaks	Biosample_summary=Non-pigmented ciliary epithelial cell;Lab=John Stamatoyannopoulos, UW;Submitted_track_name=ENCSR000EOF_rep2_1_se_bwa_biorep_filtered_peaks.bb;Experiment_date_released=12/16/2010;File_analysis_title=ENCODE3 hg19;premapping_cell_type=Epithelial cell;tissue_of_origin=Non-pigmented ciliary;schema=BED6+4	Sensory	Unknown	DNase
NGEN011649	ENCODE	ENCFF731AFS.bed.gz	22261	30932792	replicated peaks	hg19	Keratinocyte	Primary cell	CL:0000312	Skin	ENCSR000DWV	1, 2	1_1 ,2_1	H3K4me3	Histone ChIP-seq	bed narrowPeak	659618	/project/wang4/GADB/Annotationtracks/ENCODE/data/Histone_ChIP-seq/narrowpeak/hg19/1	2018-04-06	11/13/2016	08/22/2024	https://tf.lisanwanglab.org/GADB/Annotationtracks/ENCODE/data/Histone_ChIP-seq/narrowpeak/hg19/1/ENCFF731AFS.bed.gz	2d6dc01c48c56a1f8c0094a57c513526	wget https://tf.lisanwanglab.org/GADB/Annotationtracks/ENCODE/data/Histone_ChIP-seq/narrowpeak/hg19/1/ENCFF731AFS.bed.gz -P GADB/Annotationtracks/ENCODE/data/Histone_ChIP-seq/narrowpeak/hg19/1/	wget https://tf.lisanwanglab.org/GADB/Annotationtracks/ENCODE/data/Histone_ChIP-seq/narrowpeak/hg19/1/ENCFF731AFS.bed.gz.tbi -P GADB/Annotationtracks/ENCODE/data/Histone_ChIP-seq/narrowpeak/hg19/1/	https://www.encodeproject.org	https://www.encodeproject.org/files/ENCFF731AFS/@@download/ENCFF731AFS.bigBed	wget https://tf.lisanwanglab.org/GADB/Annotationtracks/Downloads/ENCODE/ENCFF731AFS.bigBed -P GADB/Annotationtracks/Downloads/ENCODE/	de399889c93ac75b5897da7b69281026	Histone ChIP-seq peaks	Histone ChIP-seq H3K4me3 replicated peaks	Biosample_summary=Keratinocyte female;Lab=John Stamatoyannopoulos, UW;System=integumental system;Submitted_track_name=final.replicated.narrowPeak.bb;Experiment_date_released=02/11/2011;File_analysis_title=ENCODE3 hg19;schema=BED6+4	Integumentary	Unknown	activeHistoneMark
NGEN011706	ENCODE	ENCFF733PAX.bed.gz	349633	52391041	peaks	hg19	Omental fat pad	Tissue	UBERON:0010414	Adipose	ENCSR154OUQ	1	1_1	Not applicable	DNase-seq	bed narrowPeak	3192489	/project/wang4/GADB/Annotationtracks/ENCODE/data/DNase-seq/narrowpeak/hg19	2018-04-06	05/14/2018	08/22/2024	https://tf.lisanwanglab.org/GADB/Annotationtracks/ENCODE/data/DNase-seq/narrowpeak/hg19/ENCFF733PAX.bed.gz	9c4d39bdc1f03edd533e272f1f563aab	wget https://tf.lisanwanglab.org/GADB/Annotationtracks/ENCODE/data/DNase-seq/narrowpeak/hg19/ENCFF733PAX.bed.gz -P GADB/Annotationtracks/ENCODE/data/DNase-seq/narrowpeak/hg19/	wget https://tf.lisanwanglab.org/GADB/Annotationtracks/ENCODE/data/DNase-seq/narrowpeak/hg19/ENCFF733PAX.bed.gz.tbi -P GADB/Annotationtracks/ENCODE/data/DNase-seq/narrowpeak/hg19/	https://www.encodeproject.org	https://www.encodeproject.org/files/ENCFF733PAX/@@download/ENCFF733PAX.bigBed	wget https://tf.lisanwanglab.org/GADB/Annotationtracks/Downloads/ENCODE/ENCFF733PAX.bigBed -P GADB/Annotationtracks/Downloads/ENCODE/	40b7fc61227e9fe9f6758b722c68d007	Accessible chromatin	DNase-seq peaks	Biosample_summary=Omental fat pad tissue female adult (53 years);Lab=John Stamatoyannopoulos, UW;Submitted_track_name=ENCSR154OUQ_rep1_1_pe_bwa_biorep_filtered_peaks.bb;Project=EN-TEx;Experiment_date_released=10/23/2017;File_analysis_title=ENCODE3 hg19;schema=BED6+4	Integumentary	Adult	DNase
NGEN011709	ENCODE	ENCFF733PQS.bed.gz	378374	56751763	peaks	hg19	Epithelial cell	Primary cell	CL:0000706	Brain	ENCSR000ENL	1	1_1	Not applicable	DNase-seq	bed narrowPeak	3764361	/project/wang4/GADB/Annotationtracks/ENCODE/data/DNase-seq/narrowpeak/hg19	2018-04-06	05/14/2018	08/22/2024	https://tf.lisanwanglab.org/GADB/Annotationtracks/ENCODE/data/DNase-seq/narrowpeak/hg19/ENCFF733PQS.bed.gz	82a6f014954cab4ab28644c2331ca317	wget https://tf.lisanwanglab.org/GADB/Annotationtracks/ENCODE/data/DNase-seq/narrowpeak/hg19/ENCFF733PQS.bed.gz -P GADB/Annotationtracks/ENCODE/data/DNase-seq/narrowpeak/hg19/	wget https://tf.lisanwanglab.org/GADB/Annotationtracks/ENCODE/data/DNase-seq/narrowpeak/hg19/ENCFF733PQS.bed.gz.tbi -P GADB/Annotationtracks/ENCODE/data/DNase-seq/narrowpeak/hg19/	https://www.encodeproject.org	https://www.encodeproject.org/files/ENCFF733PQS/@@download/ENCFF733PQS.bigBed	wget https://tf.lisanwanglab.org/GADB/Annotationtracks/Downloads/ENCODE/ENCFF733PQS.bigBed -P GADB/Annotationtracks/Downloads/ENCODE/	63237537cdc44a7dd3ed59fe65a113be	Accessible chromatin	DNase-seq peaks	Biosample_summary=Choroid plexus epithelial cell;Lab=John Stamatoyannopoulos, UW;System=circulatory system,central nervous system;Submitted_track_name=ENCSR000ENL_rep1_1_se_bwa_biorep_filtered_peaks.bb;previous_filer_cell_type=Choroid plexus epithelial cell;Experiment_date_released=12/14/2010;File_analysis_title=ENCODE3 hg19;premapping_cell_type=Epithelial cell;tissue_of_origin=Choroid plexus;sch…	Nervous	Unknown	DNase
NGEN011727	ENCODE	ENCFF734IVV.bed.gz	42975	38581805	replicated peaks	hg19	Fibroblast	Primary cell	CL:0002547	Blood Vessel	ENCSR000DQA	1, 2	1_1 ,2_1	H3K4me3	Histone ChIP-seq	bed narrowPeak	1086777	/project/wang4/GADB/Annotationtracks/ENCODE/data/Histone_ChIP-seq/narrowpeak/hg19/1	2018-04-06	2017-05-04	08/22/2024	https://tf.lisanwanglab.org/GADB/Annotationtracks/ENCODE/data/Histone_ChIP-seq/narrowpeak/hg19/1/ENCFF734IVV.bed.gz	5bfa0c0ff897264f3d23e6fc6ee5a83d	wget https://tf.lisanwanglab.org/GADB/Annotationtracks/ENCODE/data/Histone_ChIP-seq/narrowpeak/hg19/1/ENCFF734IVV.bed.gz -P GADB/Annotationtracks/ENCODE/data/Histone_ChIP-seq/narrowpeak/hg19/1/	wget https://tf.lisanwanglab.org/GADB/Annotationtracks/ENCODE/data/Histone_ChIP-seq/narrowpeak/hg19/1/ENCFF734IVV.bed.gz.tbi -P GADB/Annotationtracks/ENCODE/data/Histone_ChIP-seq/narrowpeak/hg19/1/	https://www.encodeproject.org	https://www.encodeproject.org/files/ENCFF734IVV/@@download/ENCFF734IVV.bigBed	wget https://tf.lisanwanglab.org/GADB/Annotationtracks/Downloads/ENCODE/ENCFF734IVV.bigBed -P GADB/Annotationtracks/Downloads/ENCODE/	cabed4c96f02aa1bd7b0fbef1cb1acec	Histone ChIP-seq peaks	Histone ChIP-seq H3K4me3 replicated peaks	Biosample_summary=Fibroblast of the aortic adventitia female;Lab=John Stamatoyannopoulos, UW;System=circulatory system;Submitted_track_name=final.replicated.narrowPeak.bb;previous_filer_cell_type=Fibroblast of the aortic adventitia;Experiment_date_released=02/11/2011;File_analysis_title=ENCODE3 hg19;premapping_cell_type=Fibroblast;tissue_of_origin=Aortic adventitia;schema=BED6+4	Cardiovascular	Unknown	activeHistoneMark
NGEN011775	ENCODE	ENCFF737FMG.bed.gz	90226	13533282	peaks	hg19	Fibroblast	Primary cell	CL:0002552	Digestive	ENCSR000ENS	2	2_1	Not applicable	DNase-seq	bed narrowPeak	901110	/project/wang4/GADB/Annotationtracks/ENCODE/data/DNase-seq/narrowpeak/hg19	2018-04-06	05/14/2018	08/22/2024	https://tf.lisanwanglab.org/GADB/Annotationtracks/ENCODE/data/DNase-seq/narrowpeak/hg19/ENCFF737FMG.bed.gz	49bfd04311a6f0098d639ad6085cdc2a	wget https://tf.lisanwanglab.org/GADB/Annotationtracks/ENCODE/data/DNase-seq/narrowpeak/hg19/ENCFF737FMG.bed.gz -P GADB/Annotationtracks/ENCODE/data/DNase-seq/narrowpeak/hg19/	wget https://tf.lisanwanglab.org/GADB/Annotationtracks/ENCODE/data/DNase-seq/narrowpeak/hg19/ENCFF737FMG.bed.gz.tbi -P GADB/Annotationtracks/ENCODE/data/DNase-seq/narrowpeak/hg19/	https://www.encodeproject.org	https://www.encodeproject.org/files/ENCFF737FMG/@@download/ENCFF737FMG.bigBed	wget https://tf.lisanwanglab.org/GADB/Annotationtracks/Downloads/ENCODE/ENCFF737FMG.bigBed -P GADB/Annotationtracks/Downloads/ENCODE/	dbfd510b8e6abac04f5b5d67b7f5881e	Accessible chromatin	DNase-seq peaks	Biosample_summary=Fibroblast of gingiva;Lab=John Stamatoyannopoulos, UW;System=digestive system;Submitted_track_name=ENCSR000ENS_rep2_1_se_bwa_biorep_filtered_peaks.bb;previous_filer_cell_type=Fibroblast of gingiva;Experiment_date_released=05/04/2011;File_analysis_title=ENCODE3 hg19;premapping_cell_type=Fibroblast;tissue_of_origin=Gingiva;schema=BED6+4	Digestive	Unknown	DNase
NGEN011783	ENCODE	ENCFF737VYM.bed.gz	111528	16727860	peaks	hg19	Endothelial cell	Primary cell	CL:2000044	Brain	ENCSR000ENE	2	2_1	Not applicable	DNase-seq	bed narrowPeak	1112178	/project/wang4/GADB/Annotationtracks/ENCODE/data/DNase-seq/narrowpeak/hg19	2018-04-06	05/14/2018	08/22/2024	https://tf.lisanwanglab.org/GADB/Annotationtracks/ENCODE/data/DNase-seq/narrowpeak/hg19/ENCFF737VYM.bed.gz	a07c5f3113e5b00d5c2c7f09b98a5253	wget https://tf.lisanwanglab.org/GADB/Annotationtracks/ENCODE/data/DNase-seq/narrowpeak/hg19/ENCFF737VYM.bed.gz -P GADB/Annotationtracks/ENCODE/data/DNase-seq/narrowpeak/hg19/	wget https://tf.lisanwanglab.org/GADB/Annotationtracks/ENCODE/data/DNase-seq/narrowpeak/hg19/ENCFF737VYM.bed.gz.tbi -P GADB/Annotationtracks/ENCODE/data/DNase-seq/narrowpeak/hg19/	https://www.encodeproject.org	https://www.encodeproject.org/files/ENCFF737VYM/@@download/ENCFF737VYM.bigBed	wget https://tf.lisanwanglab.org/GADB/Annotationtracks/Downloads/ENCODE/ENCFF737VYM.bigBed -P GADB/Annotationtracks/Downloads/ENCODE/	d4b30f19767d302419880da53ec57f6c	Accessible chromatin	DNase-seq peaks	Biosample_summary=Brain microvascular endothelial cell;Lab=John Stamatoyannopoulos, UW;System=circulatory system,central nervous system;Submitted_track_name=ENCSR000ENE_rep2_1_se_bwa_biorep_filtered_peaks.bb;Experiment_date_released=12/16/2010;File_analysis_title=ENCODE3 hg19;premapping_cell_type=Endothelial cell;tissue_of_origin=Brain miscrovascular;schema=BED6+4	Nervous	Unknown	DNase
NGEN011822	ENCODE	ENCFF739YNQ.bed.gz	119338	135562991	replicated peaks	hg19	Liver lobe	Tissue	UBERON:0001114	Liver	ENCSR981UJA	1, 2	1_1 ,2_1	H3K27ac	Histone ChIP-seq	bed narrowPeak	3096677	/project/wang4/GADB/Annotationtracks/ENCODE/data/Histone_ChIP-seq/narrowpeak/hg19/1	2018-04-06	11/15/2016	08/22/2024	https://tf.lisanwanglab.org/GADB/Annotationtracks/ENCODE/data/Histone_ChIP-seq/narrowpeak/hg19/1/ENCFF739YNQ.bed.gz	16f5385fe3780e27c13be4568224df55	wget https://tf.lisanwanglab.org/GADB/Annotationtracks/ENCODE/data/Histone_ChIP-seq/narrowpeak/hg19/1/ENCFF739YNQ.bed.gz -P GADB/Annotationtracks/ENCODE/data/Histone_ChIP-seq/narrowpeak/hg19/1/	wget https://tf.lisanwanglab.org/GADB/Annotationtracks/ENCODE/data/Histone_ChIP-seq/narrowpeak/hg19/1/ENCFF739YNQ.bed.gz.tbi -P GADB/Annotationtracks/ENCODE/data/Histone_ChIP-seq/narrowpeak/hg19/1/	https://www.encodeproject.org	https://www.encodeproject.org/files/ENCFF739YNQ/@@download/ENCFF739YNQ.bigBed	wget https://tf.lisanwanglab.org/GADB/Annotationtracks/Downloads/ENCODE/ENCFF739YNQ.bigBed -P GADB/Annotationtracks/Downloads/ENCODE/	8dda2987013a4d4f29c21584da16dce4	Histone ChIP-seq peaks	Histone ChIP-seq H3K27ac replicated peaks	Biosample_summary=Right lobe of liver tissue female adult (53 years);Lab=Bradley Bernstein, Broad;System=digestive system,exocrine system,endocrine system;Submitted_track_name=final.replicated.narrowPeak.bb;Project=EN-TEx;Experiment_date_released=11/03/2016;File_analysis_title=ENCODE3 hg19;schema=BED6+4	Digestive	Adult	activeHistoneMark
NGEN011869	ENCODE	ENCFF742OYA.bed.gz	35735	40202773	replicated peaks	hg19	CD14+ monocyte	Primary cell	CL:0001054	Blood	ENCSR000ATF	1, 2	1_1 ,2_1	H3K9ac	Histone ChIP-seq	bed narrowPeak	967430	/project/wang4/GADB/Annotationtracks/ENCODE/data/Histone_ChIP-seq/narrowpeak/hg19/1	2018-04-06	2017-08-12	08/22/2024	https://tf.lisanwanglab.org/GADB/Annotationtracks/ENCODE/data/Histone_ChIP-seq/narrowpeak/hg19/1/ENCFF742OYA.bed.gz	be2e40ac859a3f7ec62b7a861d888a78	wget https://tf.lisanwanglab.org/GADB/Annotationtracks/ENCODE/data/Histone_ChIP-seq/narrowpeak/hg19/1/ENCFF742OYA.bed.gz -P GADB/Annotationtracks/ENCODE/data/Histone_ChIP-seq/narrowpeak/hg19/1/	wget https://tf.lisanwanglab.org/GADB/Annotationtracks/ENCODE/data/Histone_ChIP-seq/narrowpeak/hg19/1/ENCFF742OYA.bed.gz.tbi -P GADB/Annotationtracks/ENCODE/data/Histone_ChIP-seq/narrowpeak/hg19/1/	https://www.encodeproject.org	https://www.encodeproject.org/files/ENCFF742OYA/@@download/ENCFF742OYA.bigBed	wget https://tf.lisanwanglab.org/GADB/Annotationtracks/Downloads/ENCODE/ENCFF742OYA.bigBed -P GADB/Annotationtracks/Downloads/ENCODE/	9af2ac63b440decc19fe1428ecba67b6	Histone ChIP-seq peaks	Histone ChIP-seq H3K9ac replicated peaks	Biosample_summary=CD14-positive monocyte female;Lab=Bradley Bernstein, Broad;System=immune system;Submitted_track_name=final.replicated.narrowPeak.bb;Experiment_date_released=12/13/2017;File_analysis_title=ENCODE3 hg19;schema=BED6+4	Cardiovascular	Unknown	activeHistoneMark
NGEN011877	ENCODE	ENCFF742YZA.bed.gz	140003	20998635	peaks	hg19	Epithelial cell	Primary cell	CL:0002586	Eye	ENCSR000EON	1	1_1	Not applicable	DNase-seq	bed narrowPeak	1396710	/project/wang4/GADB/Annotationtracks/ENCODE/data/DNase-seq/narrowpeak/hg19	2018-04-06	05/14/2018	08/22/2024	https://tf.lisanwanglab.org/GADB/Annotationtracks/ENCODE/data/DNase-seq/narrowpeak/hg19/ENCFF742YZA.bed.gz	7adfc0370a47ae59962b68e1c21547b3	wget https://tf.lisanwanglab.org/GADB/Annotationtracks/ENCODE/data/DNase-seq/narrowpeak/hg19/ENCFF742YZA.bed.gz -P GADB/Annotationtracks/ENCODE/data/DNase-seq/narrowpeak/hg19/	wget https://tf.lisanwanglab.org/GADB/Annotationtracks/ENCODE/data/DNase-seq/narrowpeak/hg19/ENCFF742YZA.bed.gz.tbi -P GADB/Annotationtracks/ENCODE/data/DNase-seq/narrowpeak/hg19/	https://www.encodeproject.org	https://www.encodeproject.org/files/ENCFF742YZA/@@download/ENCFF742YZA.bigBed	wget https://tf.lisanwanglab.org/GADB/Annotationtracks/Downloads/ENCODE/ENCFF742YZA.bigBed -P GADB/Annotationtracks/Downloads/ENCODE/	0fbe5a15de8910d5fa5bf4a119e88636	Accessible chromatin	DNase-seq peaks	Biosample_summary=Retinal pigment epithelial cell;Lab=John Stamatoyannopoulos, UW;System=sensory system;Submitted_track_name=ENCSR000EON_rep1_1_se_bwa_biorep_filtered_peaks.bb;Experiment_date_released=12/16/2010;File_analysis_title=ENCODE3 hg19;premapping_cell_type=Epithelial cell;tissue_of_origin=Retinal pigment;schema=BED6+4	Sensory	Unknown	DNase
NGEN011881	ENCODE	ENCFF743KHM.bed.gz	226941	34002554	peaks	hg19	Psoas muscle	Tissue	UBERON:0008450	Skeletal Muscle	ENCSR000ELO	1	1_1	Not applicable	DNase-seq	bed narrowPeak	2203940	/project/wang4/GADB/Annotationtracks/ENCODE/data/DNase-seq/narrowpeak/hg19	2018-04-06	05/14/2018	08/22/2024	https://tf.lisanwanglab.org/GADB/Annotationtracks/ENCODE/data/DNase-seq/narrowpeak/hg19/ENCFF743KHM.bed.gz	1e873db4df7e22378947aa4df2d7fa02	wget https://tf.lisanwanglab.org/GADB/Annotationtracks/ENCODE/data/DNase-seq/narrowpeak/hg19/ENCFF743KHM.bed.gz -P GADB/Annotationtracks/ENCODE/data/DNase-seq/narrowpeak/hg19/	wget https://tf.lisanwanglab.org/GADB/Annotationtracks/ENCODE/data/DNase-seq/narrowpeak/hg19/ENCFF743KHM.bed.gz.tbi -P GADB/Annotationtracks/ENCODE/data/DNase-seq/narrowpeak/hg19/	https://www.encodeproject.org	https://www.encodeproject.org/files/ENCFF743KHM/@@download/ENCFF743KHM.bigBed	wget https://tf.lisanwanglab.org/GADB/Annotationtracks/Downloads/ENCODE/ENCFF743KHM.bigBed -P GADB/Annotationtracks/Downloads/ENCODE/	65fb442ee2ccae103e6d6e0d3430551d	Accessible chromatin	DNase-seq peaks	Biosample_summary=Psoas muscle tissue male adult (27 years) and male adult (35 years);Lab=Gregory Crawford, Duke;System=musculature;Submitted_track_name=ENCSR000ELO_rep1_1_se_bwa_biorep_filtered_peaks.bb;Experiment_date_released=08/28/2012;File_analysis_title=ENCODE3 hg19;schema=BED6+4	Muscular	Adult	DNase
NGEN011940	ENCODE	ENCFF746RRG.bed.gz	29837	29516960	replicated peaks	hg19	Fibroblast	Primary cell	CL:0002548	Heart	ENCSR000DTE	1, 2	1_1 ,2_1	H3K4me3	Histone ChIP-seq	bed narrowPeak	772233	/project/wang4/GADB/Annotationtracks/ENCODE/data/Histone_ChIP-seq/narrowpeak/hg19/1	2018-04-06	2017-05-04	08/22/2024	https://tf.lisanwanglab.org/GADB/Annotationtracks/ENCODE/data/Histone_ChIP-seq/narrowpeak/hg19/1/ENCFF746RRG.bed.gz	89c4a3825625d3440f62191dbb222bc8	wget https://tf.lisanwanglab.org/GADB/Annotationtracks/ENCODE/data/Histone_ChIP-seq/narrowpeak/hg19/1/ENCFF746RRG.bed.gz -P GADB/Annotationtracks/ENCODE/data/Histone_ChIP-seq/narrowpeak/hg19/1/	wget https://tf.lisanwanglab.org/GADB/Annotationtracks/ENCODE/data/Histone_ChIP-seq/narrowpeak/hg19/1/ENCFF746RRG.bed.gz.tbi -P GADB/Annotationtracks/ENCODE/data/Histone_ChIP-seq/narrowpeak/hg19/1/	https://www.encodeproject.org	https://www.encodeproject.org/files/ENCFF746RRG/@@download/ENCFF746RRG.bigBed	wget https://tf.lisanwanglab.org/GADB/Annotationtracks/Downloads/ENCODE/ENCFF746RRG.bigBed -P GADB/Annotationtracks/Downloads/ENCODE/	7fb5644db254e015f3dda07c6bb67564	Histone ChIP-seq peaks	Histone ChIP-seq H3K4me3 replicated peaks	Biosample_summary=Cardiac fibroblast;Lab=John Stamatoyannopoulos, UW;System=circulatory system;Submitted_track_name=final.replicated.narrowPeak.bb;previous_filer_cell_type=Cardiac fibroblast;Experiment_date_released=02/11/2011;File_analysis_title=ENCODE3 hg19;premapping_cell_type=Fibroblast;tissue_of_origin=Cardiac;schema=BED6+4	Cardiovascular	Unknown	activeHistoneMark
NGEN011994	ENCODE	ENCFF751ICD.bed.gz	105801	125043570	replicated peaks	hg19	Bipolar neuron	In vitro differentiated cells	CL:0000103	Brain	ENCSR905TYC	1, 2	1_1 ,2_1	H3K27ac	Histone ChIP-seq	bed narrowPeak	3028214	/project/wang4/GADB/Annotationtracks/ENCODE/data/Histone_ChIP-seq/narrowpeak/hg19/1	2018-04-06	2016-01-11	08/22/2024	https://tf.lisanwanglab.org/GADB/Annotationtracks/ENCODE/data/Histone_ChIP-seq/narrowpeak/hg19/1/ENCFF751ICD.bed.gz	fa90f76a6dae464f34412a65585da074	wget https://tf.lisanwanglab.org/GADB/Annotationtracks/ENCODE/data/Histone_ChIP-seq/narrowpeak/hg19/1/ENCFF751ICD.bed.gz -P GADB/Annotationtracks/ENCODE/data/Histone_ChIP-seq/narrowpeak/hg19/1/	wget https://tf.lisanwanglab.org/GADB/Annotationtracks/ENCODE/data/Histone_ChIP-seq/narrowpeak/hg19/1/ENCFF751ICD.bed.gz.tbi -P GADB/Annotationtracks/ENCODE/data/Histone_ChIP-seq/narrowpeak/hg19/1/	https://www.encodeproject.org	https://www.encodeproject.org/files/ENCFF751ICD/@@download/ENCFF751ICD.bigBed	wget https://tf.lisanwanglab.org/GADB/Annotationtracks/Downloads/ENCODE/ENCFF751ICD.bigBed -P GADB/Annotationtracks/Downloads/ENCODE/	e8c7576de6c2c9ac38378845bbd82c03	Histone ChIP-seq peaks	Histone ChIP-seq H3K27ac replicated peaks	Biosample_summary=Bipolar neuron originated from GM23338 treated with 0.5 ?g/mL doxycycline hyclate for 4 days male adult (53 years);Lab=Bradley Bernstein, Broad;System=central nervous system;Submitted_track_name=final.replicated.narrowPeak.bb;Experiment_date_released=05/04/2016;File_analysis_title=ENCODE3 hg19;schema=BED6+4	Nervous	Adult	activeHistoneMark
NGEN012133	ENCODE	ENCFF760TCC.bed.gz	171659	25747622	peaks	hg19	Fibroblast	Primary cell	CL:0002551	Skin	ENCSR000EPO	2	2_1	Not applicable	DNase-seq	bed narrowPeak	1712229	/project/wang4/GADB/Annotationtracks/ENCODE/data/DNase-seq/narrowpeak/hg19	2018-04-06	05/14/2018	08/22/2024	https://tf.lisanwanglab.org/GADB/Annotationtracks/ENCODE/data/DNase-seq/narrowpeak/hg19/ENCFF760TCC.bed.gz	7ee4dcf68927c03f1ed1845450ed2e8f	wget https://tf.lisanwanglab.org/GADB/Annotationtracks/ENCODE/data/DNase-seq/narrowpeak/hg19/ENCFF760TCC.bed.gz -P GADB/Annotationtracks/ENCODE/data/DNase-seq/narrowpeak/hg19/	wget https://tf.lisanwanglab.org/GADB/Annotationtracks/ENCODE/data/DNase-seq/narrowpeak/hg19/ENCFF760TCC.bed.gz.tbi -P GADB/Annotationtracks/ENCODE/data/DNase-seq/narrowpeak/hg19/	https://www.encodeproject.org	https://www.encodeproject.org/files/ENCFF760TCC/@@download/ENCFF760TCC.bigBed	wget https://tf.lisanwanglab.org/GADB/Annotationtracks/Downloads/ENCODE/ENCFF760TCC.bigBed -P GADB/Annotationtracks/Downloads/ENCODE/	ce141dcf8d8d412ffadda0063b17f302	Accessible chromatin	DNase-seq peaks	Biosample_summary=Fibroblast of dermis female adult;Lab=John Stamatoyannopoulos, UW;System=integumental system;Submitted_track_name=ENCSR000EPO_rep2_1_se_bwa_biorep_filtered_peaks.bb;previous_filer_cell_type=Fibroblast of dermis;Experiment_date_released=12/14/2010;File_analysis_title=ENCODE3 hg19;premapping_cell_type=Fibroblast;tissue_of_origin=Dermis;schema=BED6+4	Integumentary	Adult	DNase
NGEN012180	ENCODE	ENCFF764EAG.bed.gz	35215	35002154	replicated peaks	hg19	Cardiac muscle cell	Primary cell	CL:0000746	Heart	ENCSR000DTK	1, 2	1_1 ,2_1	H3K4me3	Histone ChIP-seq	bed narrowPeak	951512	/project/wang4/GADB/Annotationtracks/ENCODE/data/Histone_ChIP-seq/narrowpeak/hg19/1	2018-04-06	10/27/2017	08/22/2024	https://tf.lisanwanglab.org/GADB/Annotationtracks/ENCODE/data/Histone_ChIP-seq/narrowpeak/hg19/1/ENCFF764EAG.bed.gz	915d45af01378a5b389912bbf0d7b660	wget https://tf.lisanwanglab.org/GADB/Annotationtracks/ENCODE/data/Histone_ChIP-seq/narrowpeak/hg19/1/ENCFF764EAG.bed.gz -P GADB/Annotationtracks/ENCODE/data/Histone_ChIP-seq/narrowpeak/hg19/1/	wget https://tf.lisanwanglab.org/GADB/Annotationtracks/ENCODE/data/Histone_ChIP-seq/narrowpeak/hg19/1/ENCFF764EAG.bed.gz.tbi -P GADB/Annotationtracks/ENCODE/data/Histone_ChIP-seq/narrowpeak/hg19/1/	https://www.encodeproject.org	https://www.encodeproject.org/files/ENCFF764EAG/@@download/ENCFF764EAG.bigBed	wget https://tf.lisanwanglab.org/GADB/Annotationtracks/Downloads/ENCODE/ENCFF764EAG.bigBed -P GADB/Annotationtracks/Downloads/ENCODE/	5044ac08c725f290e3193a3787203867	Histone ChIP-seq peaks	Histone ChIP-seq H3K4me3 replicated peaks	Biosample_summary=Cardiac muscle cell;Lab=John Stamatoyannopoulos, UW;System=circulatory system,musculature;Submitted_track_name=final.replicated.narrowPeak.bb;Experiment_date_released=02/11/2011;File_analysis_title=ENCODE3 hg19;schema=BED6+4	Cardiovascular	Unknown	activeHistoneMark
NGEN012236	ENCODE	ENCFF768DYY.bed.gz	364130	54611543	peaks	hg19	Fibroblast	Primary cell	CL:0002548	Heart	ENCSR000ENI	1	1_1 ,1_3	Not applicable	DNase-seq	bed narrowPeak	3644198	/project/wang4/GADB/Annotationtracks/ENCODE/data/DNase-seq/narrowpeak/hg19	2018-04-06	05/14/2018	08/22/2024	https://tf.lisanwanglab.org/GADB/Annotationtracks/ENCODE/data/DNase-seq/narrowpeak/hg19/ENCFF768DYY.bed.gz	abb673373587f68cd4c5a4d09247b65c	wget https://tf.lisanwanglab.org/GADB/Annotationtracks/ENCODE/data/DNase-seq/narrowpeak/hg19/ENCFF768DYY.bed.gz -P GADB/Annotationtracks/ENCODE/data/DNase-seq/narrowpeak/hg19/	wget https://tf.lisanwanglab.org/GADB/Annotationtracks/ENCODE/data/DNase-seq/narrowpeak/hg19/ENCFF768DYY.bed.gz.tbi -P GADB/Annotationtracks/ENCODE/data/DNase-seq/narrowpeak/hg19/	https://www.encodeproject.org	https://www.encodeproject.org/files/ENCFF768DYY/@@download/ENCFF768DYY.bigBed	wget https://tf.lisanwanglab.org/GADB/Annotationtracks/Downloads/ENCODE/ENCFF768DYY.bigBed -P GADB/Annotationtracks/Downloads/ENCODE/	d001793057cd7f5a776de4465e813bc7	Accessible chromatin	DNase-seq peaks	Biosample_summary=Cardiac fibroblast female adult;Lab=John Stamatoyannopoulos, UW;System=circulatory system;Submitted_track_name=ENCSR000ENI_rep1_1_rep1_3_se_bwa_biorep_filtered_peaks.bb;previous_filer_cell_type=Cardiac fibroblast;Experiment_date_released=12/16/2010;File_analysis_title=ENCODE3 hg19;premapping_cell_type=Fibroblast;tissue_of_origin=Cardiac;schema=BED6+4	Cardiovascular	Adult	DNase
NGEN012262	ENCODE	ENCFF770ADK.bed.gz	46967	7044531	peaks	hg19	T-helper 1 cell	Primary cell	CL:0000545	Immune	ENCSR000EQE	2	2_1	Not applicable	DNase-seq	bed narrowPeak	474567	/project/wang4/GADB/Annotationtracks/ENCODE/data/DNase-seq/narrowpeak/hg19	2018-04-06	05/14/2018	08/22/2024	https://tf.lisanwanglab.org/GADB/Annotationtracks/ENCODE/data/DNase-seq/narrowpeak/hg19/ENCFF770ADK.bed.gz	cff858a6f5497f47c0a42878be47a811	wget https://tf.lisanwanglab.org/GADB/Annotationtracks/ENCODE/data/DNase-seq/narrowpeak/hg19/ENCFF770ADK.bed.gz -P GADB/Annotationtracks/ENCODE/data/DNase-seq/narrowpeak/hg19/	wget https://tf.lisanwanglab.org/GADB/Annotationtracks/ENCODE/data/DNase-seq/narrowpeak/hg19/ENCFF770ADK.bed.gz.tbi -P GADB/Annotationtracks/ENCODE/data/DNase-seq/narrowpeak/hg19/	https://www.encodeproject.org	https://www.encodeproject.org/files/ENCFF770ADK/@@download/ENCFF770ADK.bigBed	wget https://tf.lisanwanglab.org/GADB/Annotationtracks/Downloads/ENCODE/ENCFF770ADK.bigBed -P GADB/Annotationtracks/Downloads/ENCODE/	74882c71cb8ebc40811b2add407c5e96	Accessible chromatin	DNase-seq peaks	Biosample_summary=T-helper 1 cell male adult (33 years);Lab=John Stamatoyannopoulos, UW;System=immune system;Submitted_track_name=ENCSR000EQE_rep2_1_se_bwa_biorep_filtered_peaks.bb;Experiment_date_released=07/23/2012;File_analysis_title=ENCODE3 hg19;schema=BED6+4	Lymphatic	Adult	DNase
NGEN012312	ENCODE	ENCFF773GPI.bed.gz	121475	77058090	replicated peaks	hg19	Myotube	In vitro differentiated cells	CL:0002372	Skeletal Muscle	ENCSR000ANX	1, 2	1_1 ,2_1	H3K4me1	Histone ChIP-seq	bed narrowPeak	2922240	/project/wang4/GADB/Annotationtracks/ENCODE/data/Histone_ChIP-seq/narrowpeak/hg19/1	2018-04-06	2017-08-12	08/22/2024	https://tf.lisanwanglab.org/GADB/Annotationtracks/ENCODE/data/Histone_ChIP-seq/narrowpeak/hg19/1/ENCFF773GPI.bed.gz	3e3fba93c1c5f96f898556bd60110d0f	wget https://tf.lisanwanglab.org/GADB/Annotationtracks/ENCODE/data/Histone_ChIP-seq/narrowpeak/hg19/1/ENCFF773GPI.bed.gz -P GADB/Annotationtracks/ENCODE/data/Histone_ChIP-seq/narrowpeak/hg19/1/	wget https://tf.lisanwanglab.org/GADB/Annotationtracks/ENCODE/data/Histone_ChIP-seq/narrowpeak/hg19/1/ENCFF773GPI.bed.gz.tbi -P GADB/Annotationtracks/ENCODE/data/Histone_ChIP-seq/narrowpeak/hg19/1/	https://www.encodeproject.org	https://www.encodeproject.org/files/ENCFF773GPI/@@download/ENCFF773GPI.bigBed	wget https://tf.lisanwanglab.org/GADB/Annotationtracks/Downloads/ENCODE/ENCFF773GPI.bigBed -P GADB/Annotationtracks/Downloads/ENCODE/	2ec746b3db03f758b66089efc44df8c3	Histone ChIP-seq peaks	Histone ChIP-seq H3K4me1 replicated peaks	Biosample_summary=Myotube originated from skeletal muscle myoblast male adult (22 years);Lab=Bradley Bernstein, Broad;System=musculature;Submitted_track_name=final.replicated.narrowPeak.bb;Experiment_date_released=02/10/2011;File_analysis_title=ENCODE3 hg19;schema=BED6+4	Muscular	Adult	activeHistoneMark
NGEN012365	ENCODE	ENCFF776WMV.bed.gz	142811	21400370	peaks	hg19	Naive thymus-derived CD4+, alpha-beta T cell	Primary cell	CL:0000895	Blood	ENCSR000EIF	1	1_1 ,1_2	Not applicable	DNase-seq	bed narrowPeak	1417564	/project/wang4/GADB/Annotationtracks/ENCODE/data/DNase-seq/narrowpeak/hg19	2018-04-06	05/14/2018	08/22/2024	https://tf.lisanwanglab.org/GADB/Annotationtracks/ENCODE/data/DNase-seq/narrowpeak/hg19/ENCFF776WMV.bed.gz	7452616b53ea3c3e7ad5f3f59dc192db	wget https://tf.lisanwanglab.org/GADB/Annotationtracks/ENCODE/data/DNase-seq/narrowpeak/hg19/ENCFF776WMV.bed.gz -P GADB/Annotationtracks/ENCODE/data/DNase-seq/narrowpeak/hg19/	wget https://tf.lisanwanglab.org/GADB/Annotationtracks/ENCODE/data/DNase-seq/narrowpeak/hg19/ENCFF776WMV.bed.gz.tbi -P GADB/Annotationtracks/ENCODE/data/DNase-seq/narrowpeak/hg19/	https://www.encodeproject.org	https://www.encodeproject.org/files/ENCFF776WMV/@@download/ENCFF776WMV.bigBed	wget https://tf.lisanwanglab.org/GADB/Annotationtracks/Downloads/ENCODE/ENCFF776WMV.bigBed -P GADB/Annotationtracks/Downloads/ENCODE/	3111af54410b1343d5ff163bbe2a9312	Accessible chromatin	DNase-seq peaks	Biosample_summary=Naive thymus-derived CD4-positive, alpha-beta T cell mixed sex;Lab=Gregory Crawford, Duke;System=immune system;Submitted_track_name=ENCSR000EIF_rep1_1_rep1_2_se_bwa_biorep_filtered_peaks.bb;previous_filer_cell_type=Naive thymus-derived CD4+, alpha-beta T cell;Experiment_date_released=03/28/2012;File_analysis_title=ENCODE3 hg19;premapping_cell_type=Naive thymus-derived CD4+, alph…	Cardiovascular	Unknown	DNase
NGEN012468	ENCODE	ENCFF782LVR.bed.gz	138751	144897656	replicated peaks	hg19	Pancreas	Tissue	UBERON:0001150	Digestive	ENCSR827NKO	1, 2	1_1 ,2_1	H3K4me1	Histone ChIP-seq	bed narrowPeak	3496816	/project/wang4/GADB/Annotationtracks/ENCODE/data/Histone_ChIP-seq/narrowpeak/hg19/1	2018-04-06	10/28/2016	08/22/2024	https://tf.lisanwanglab.org/GADB/Annotationtracks/ENCODE/data/Histone_ChIP-seq/narrowpeak/hg19/1/ENCFF782LVR.bed.gz	7cadc9fdb72226de1a697aec5b4da59a	wget https://tf.lisanwanglab.org/GADB/Annotationtracks/ENCODE/data/Histone_ChIP-seq/narrowpeak/hg19/1/ENCFF782LVR.bed.gz -P GADB/Annotationtracks/ENCODE/data/Histone_ChIP-seq/narrowpeak/hg19/1/	wget https://tf.lisanwanglab.org/GADB/Annotationtracks/ENCODE/data/Histone_ChIP-seq/narrowpeak/hg19/1/ENCFF782LVR.bed.gz.tbi -P GADB/Annotationtracks/ENCODE/data/Histone_ChIP-seq/narrowpeak/hg19/1/	https://www.encodeproject.org	https://www.encodeproject.org/files/ENCFF782LVR/@@download/ENCFF782LVR.bigBed	wget https://tf.lisanwanglab.org/GADB/Annotationtracks/Downloads/ENCODE/ENCFF782LVR.bigBed -P GADB/Annotationtracks/Downloads/ENCODE/	31e563d3adba9faeb5711c5f4aa3cc49	Histone ChIP-seq peaks	Histone ChIP-seq H3K4me1 replicated peaks	Biosample_summary=Body of pancreas tissue male adult (37 years);Lab=Bradley Bernstein, Broad;Submitted_track_name=final.replicated.narrowPeak.bb;Project=EN-TEx;Experiment_date_released=10/24/2016;File_analysis_title=ENCODE3 hg19;schema=BED6+4	Digestive	Adult	activeHistoneMark
NGEN012525	ENCODE	ENCFF786KST.bed.gz	343853	51572259	peaks	hg19	Epithelial cell	Primary cell	CL:0002328	Lung	ENCSR000EPX	1	1_1	Not applicable	DNase-seq	bed narrowPeak	3429217	/project/wang4/GADB/Annotationtracks/ENCODE/data/DNase-seq/narrowpeak/hg19	2018-04-06	05/14/2018	08/22/2024	https://tf.lisanwanglab.org/GADB/Annotationtracks/ENCODE/data/DNase-seq/narrowpeak/hg19/ENCFF786KST.bed.gz	cb51b86c36a5eee0ceccca98e2eeeb9e	wget https://tf.lisanwanglab.org/GADB/Annotationtracks/ENCODE/data/DNase-seq/narrowpeak/hg19/ENCFF786KST.bed.gz -P GADB/Annotationtracks/ENCODE/data/DNase-seq/narrowpeak/hg19/	wget https://tf.lisanwanglab.org/GADB/Annotationtracks/ENCODE/data/DNase-seq/narrowpeak/hg19/ENCFF786KST.bed.gz.tbi -P GADB/Annotationtracks/ENCODE/data/DNase-seq/narrowpeak/hg19/	https://www.encodeproject.org	https://www.encodeproject.org/files/ENCFF786KST/@@download/ENCFF786KST.bigBed	wget https://tf.lisanwanglab.org/GADB/Annotationtracks/Downloads/ENCODE/ENCFF786KST.bigBed -P GADB/Annotationtracks/Downloads/ENCODE/	4138773091ffff593cf197df7a0f1fd6	Accessible chromatin	DNase-seq peaks	Biosample_summary=Bronchial epithelial cell;Lab=John Stamatoyannopoulos, UW;System=respiratory system;Submitted_track_name=ENCSR000EPX_rep1_1_se_bwa_biorep_filtered_peaks.bb;previous_filer_cell_type=Bronchial epithelial cell;Experiment_date_released=12/16/2010;File_analysis_title=ENCODE3 hg19;premapping_cell_type=Epithelial cell;tissue_of_origin=Bronchial;schema=BED6+4	Respiratory	Unknown	DNase
NGEN012550	ENCODE	ENCFF787TMK.bed.gz	67468	10119749	peaks	hg19	Hematopoietic multipotent progenitor cell	In vitro differentiated cells	CL:0000837	Blood	ENCSR420NOA	3	3_1	Not applicable	DNase-seq	bed narrowPeak	685937	/project/wang4/GADB/Annotationtracks/ENCODE/data/DNase-seq/narrowpeak/hg19	2018-04-06	05/16/2018	08/21/2024	https://tf.lisanwanglab.org/GADB/Annotationtracks/ENCODE/data/DNase-seq/narrowpeak/hg19/ENCFF787TMK.bed.gz	66585b6312ee950840f69d806816cabe	wget https://tf.lisanwanglab.org/GADB/Annotationtracks/ENCODE/data/DNase-seq/narrowpeak/hg19/ENCFF787TMK.bed.gz -P GADB/Annotationtracks/ENCODE/data/DNase-seq/narrowpeak/hg19/	wget https://tf.lisanwanglab.org/GADB/Annotationtracks/ENCODE/data/DNase-seq/narrowpeak/hg19/ENCFF787TMK.bed.gz.tbi -P GADB/Annotationtracks/ENCODE/data/DNase-seq/narrowpeak/hg19/	https://www.encodeproject.org	https://www.encodeproject.org/files/ENCFF787TMK/@@download/ENCFF787TMK.bigBed	wget https://tf.lisanwanglab.org/GADB/Annotationtracks/Downloads/ENCODE/ENCFF787TMK.bigBed -P GADB/Annotationtracks/Downloads/ENCODE/	4b9ffad9573218b3b55a95f07b95605a	Accessible chromatin	DNase-seq peaks	Biosample_summary=Hematopoietic multipotent progenitor cell treated with interleukin-3 for 11 days, kit ligand for 11 days, hydrocortisone succinate for 11 days, erythropoietin for 11 days male adult (25 years);Lab=John Stamatoyannopoulos, UW;Submitted_track_name=ENCSR420NOA_rep3_1_pe_bwa_biorep_filtered_peaks.bb;Experiment_date_released=11/05/2015;File_analysis_title=ENCODE3 hg19;schema=BED6+4	Cardiovascular	Adult	DNase
NGEN012579	ENCODE	ENCFF790BGZ.bed.gz	3279	542640	replicated peaks	hg19	Thyroid gland	Tissue	UBERON:0002046	Endocrine	ENCSR639NMN	1, 2	1_1 ,2_1	H3K4me1	Histone ChIP-seq	bed narrowPeak	63097	/project/wang4/GADB/Annotationtracks/ENCODE/data/Histone_ChIP-seq/narrowpeak/hg19/1	2018-04-06	10/28/2016	08/22/2024	https://tf.lisanwanglab.org/GADB/Annotationtracks/ENCODE/data/Histone_ChIP-seq/narrowpeak/hg19/1/ENCFF790BGZ.bed.gz	3b4b5fb55f6e59800146142e7a464eee	wget https://tf.lisanwanglab.org/GADB/Annotationtracks/ENCODE/data/Histone_ChIP-seq/narrowpeak/hg19/1/ENCFF790BGZ.bed.gz -P GADB/Annotationtracks/ENCODE/data/Histone_ChIP-seq/narrowpeak/hg19/1/	wget https://tf.lisanwanglab.org/GADB/Annotationtracks/ENCODE/data/Histone_ChIP-seq/narrowpeak/hg19/1/ENCFF790BGZ.bed.gz.tbi -P GADB/Annotationtracks/ENCODE/data/Histone_ChIP-seq/narrowpeak/hg19/1/	https://www.encodeproject.org	https://www.encodeproject.org/files/ENCFF790BGZ/@@download/ENCFF790BGZ.bigBed	wget https://tf.lisanwanglab.org/GADB/Annotationtracks/Downloads/ENCODE/ENCFF790BGZ.bigBed -P GADB/Annotationtracks/Downloads/ENCODE/	ca594155f1f6ce431e8927c9efea385d	Histone ChIP-seq peaks	Histone ChIP-seq H3K4me1 replicated peaks	Biosample_summary=Thyroid gland tissue male adult (54 years);Lab=Bradley Bernstein, Broad;System=endocrine system;Submitted_track_name=final.replicated.narrowPeak.bb;Project=EN-TEx;Experiment_date_released=05/23/2016;File_analysis_title=ENCODE3 hg19;schema=BED6+4	Endocrine	Adult	activeHistoneMark
NGEN012747	ENCODE	ENCFF800QMH.bed.gz	99854	14977557	peaks	hg19	Endothelial cell	Primary cell	CL:2000041	Blood Vessel	ENCSR000EOA	1	1_1	Not applicable	DNase-seq	bed narrowPeak	1001383	/project/wang4/GADB/Annotationtracks/ENCODE/data/DNase-seq/narrowpeak/hg19	2018-04-06	05/14/2018	08/21/2024	https://tf.lisanwanglab.org/GADB/Annotationtracks/ENCODE/data/DNase-seq/narrowpeak/hg19/ENCFF800QMH.bed.gz	5a583b31d617b9152008fe3fb23342fd	wget https://tf.lisanwanglab.org/GADB/Annotationtracks/ENCODE/data/DNase-seq/narrowpeak/hg19/ENCFF800QMH.bed.gz -P GADB/Annotationtracks/ENCODE/data/DNase-seq/narrowpeak/hg19/	wget https://tf.lisanwanglab.org/GADB/Annotationtracks/ENCODE/data/DNase-seq/narrowpeak/hg19/ENCFF800QMH.bed.gz.tbi -P GADB/Annotationtracks/ENCODE/data/DNase-seq/narrowpeak/hg19/	https://www.encodeproject.org	https://www.encodeproject.org/files/ENCFF800QMH/@@download/ENCFF800QMH.bigBed	wget https://tf.lisanwanglab.org/GADB/Annotationtracks/Downloads/ENCODE/ENCFF800QMH.bigBed -P GADB/Annotationtracks/Downloads/ENCODE/	633433226f43dc492f60153bb7e53de0	Accessible chromatin	DNase-seq peaks	Biosample_summary=Dermis microvascular lymphatic vessel endothelial cell female;Lab=John Stamatoyannopoulos, UW;System=circulatory system,integumental system,immune system;Submitted_track_name=ENCSR000EOA_rep1_1_se_bwa_biorep_filtered_peaks.bb;Experiment_date_released=12/16/2010;File_analysis_title=ENCODE3 hg19;premapping_cell_type=Endothelial cell;tissue_of_origin=Dermis microvascular lymphatic …	Cardiovascular	Unknown	DNase
NGEN012759	ENCODE	ENCFF801CSJ.bed.gz	79678	11950757	peaks	hg19	Endothelial cell	Primary cell	CL:0002188	Kidney	ENCSR000EOM	1	1_1	Not applicable	DNase-seq	bed narrowPeak	796821	/project/wang4/GADB/Annotationtracks/ENCODE/data/DNase-seq/narrowpeak/hg19	2018-04-06	05/14/2018	08/21/2024	https://tf.lisanwanglab.org/GADB/Annotationtracks/ENCODE/data/DNase-seq/narrowpeak/hg19/ENCFF801CSJ.bed.gz	31de3f06afd3f237e6ee39af95dfade9	wget https://tf.lisanwanglab.org/GADB/Annotationtracks/ENCODE/data/DNase-seq/narrowpeak/hg19/ENCFF801CSJ.bed.gz -P GADB/Annotationtracks/ENCODE/data/DNase-seq/narrowpeak/hg19/	wget https://tf.lisanwanglab.org/GADB/Annotationtracks/ENCODE/data/DNase-seq/narrowpeak/hg19/ENCFF801CSJ.bed.gz.tbi -P GADB/Annotationtracks/ENCODE/data/DNase-seq/narrowpeak/hg19/	https://www.encodeproject.org	https://www.encodeproject.org/files/ENCFF801CSJ/@@download/ENCFF801CSJ.bigBed	wget https://tf.lisanwanglab.org/GADB/Annotationtracks/Downloads/ENCODE/ENCFF801CSJ.bigBed -P GADB/Annotationtracks/Downloads/ENCODE/	240160e59aad721df3e6bd2d4f2ac19e	Accessible chromatin	DNase-seq peaks	Biosample_summary=Glomerular endothelial cell;Lab=John Stamatoyannopoulos, UW;System=circulatory system,excretory system;Submitted_track_name=ENCSR000EOM_rep1_1_se_bwa_biorep_filtered_peaks.bb;Experiment_date_released=05/04/2011;File_analysis_title=ENCODE3 hg19;premapping_cell_type=Endothelial cell;tissue_of_origin=Glomerular;schema=BED6+4	Renal	Unknown	DNase
NGEN012857	ENCODE	ENCFF806XFV.bed.gz	358088	53642909	peaks	hg19	Left ventricle	Tissue	UBERON:0002084	Heart	ENCSR070CMW	1	1_1	Not applicable	DNase-seq	bed narrowPeak	3371637	/project/wang4/GADB/Annotationtracks/ENCODE/data/DNase-seq/narrowpeak/hg19	2018-04-06	05/14/2018	08/22/2024	https://tf.lisanwanglab.org/GADB/Annotationtracks/ENCODE/data/DNase-seq/narrowpeak/hg19/ENCFF806XFV.bed.gz	189da10997685ea9f999c545d478633a	wget https://tf.lisanwanglab.org/GADB/Annotationtracks/ENCODE/data/DNase-seq/narrowpeak/hg19/ENCFF806XFV.bed.gz -P GADB/Annotationtracks/ENCODE/data/DNase-seq/narrowpeak/hg19/	wget https://tf.lisanwanglab.org/GADB/Annotationtracks/ENCODE/data/DNase-seq/narrowpeak/hg19/ENCFF806XFV.bed.gz.tbi -P GADB/Annotationtracks/ENCODE/data/DNase-seq/narrowpeak/hg19/	https://www.encodeproject.org	https://www.encodeproject.org/files/ENCFF806XFV/@@download/ENCFF806XFV.bigBed	wget https://tf.lisanwanglab.org/GADB/Annotationtracks/Downloads/ENCODE/ENCFF806XFV.bigBed -P GADB/Annotationtracks/Downloads/ENCODE/	b4afc41fbf7f2b0f11be087b23d93890	Accessible chromatin	DNase-seq peaks	Biosample_summary=Heart left ventricle tissue female adult (53 years);Lab=John Stamatoyannopoulos, UW;System=circulatory system;Submitted_track_name=ENCSR070CMW_rep1_1_pe_bwa_biorep_filtered_peaks.bb;Project=EN-TEx;Experiment_date_released=10/01/2017;File_analysis_title=ENCODE3 hg19;schema=BED6+4	Cardiovascular	Adult	DNase
NGEN012983	ENCODE	ENCFF815LKB.bed.gz	230891	34627201	peaks	hg19	Endothelial cell	Primary cell	CL:2000016	Lung	ENCSR000EOE	1	1_1	Not applicable	DNase-seq	bed narrowPeak	2333604	/project/wang4/GADB/Annotationtracks/ENCODE/data/DNase-seq/narrowpeak/hg19	2018-04-06	2018-07-05	08/22/2024	https://tf.lisanwanglab.org/GADB/Annotationtracks/ENCODE/data/DNase-seq/narrowpeak/hg19/ENCFF815LKB.bed.gz	2a3639532f9fcdb1e33a37f8b95aa29f	wget https://tf.lisanwanglab.org/GADB/Annotationtracks/ENCODE/data/DNase-seq/narrowpeak/hg19/ENCFF815LKB.bed.gz -P GADB/Annotationtracks/ENCODE/data/DNase-seq/narrowpeak/hg19/	wget https://tf.lisanwanglab.org/GADB/Annotationtracks/ENCODE/data/DNase-seq/narrowpeak/hg19/ENCFF815LKB.bed.gz.tbi -P GADB/Annotationtracks/ENCODE/data/DNase-seq/narrowpeak/hg19/	https://www.encodeproject.org	https://www.encodeproject.org/files/ENCFF815LKB/@@download/ENCFF815LKB.bigBed	wget https://tf.lisanwanglab.org/GADB/Annotationtracks/Downloads/ENCODE/ENCFF815LKB.bigBed -P GADB/Annotationtracks/Downloads/ENCODE/	8f8ce2d8922813f745c9c41fd3bba45d	Accessible chromatin	DNase-seq peaks	Biosample_summary=Lung microvascular endothelial cell female;Lab=John Stamatoyannopoulos, UW;System=circulatory system,respiratory system;Submitted_track_name=ENCSR000EOE_rep1_1_se_bwa_biorep_filtered_peaks.bb;Experiment_date_released=12/16/2010;File_analysis_title=ENCODE3 hg19;premapping_cell_type=Endothelial cell;tissue_of_origin=Lung miscrovascular;schema=BED6+4	Respiratory	Unknown	DNase
NGEN013178	ENCODE	ENCFF828QLV.bed.gz	78312	85189400	replicated peaks	hg19	Myotube	In vitro differentiated cells	CL:0002372	Skeletal Muscle	ENCSR000ANV	1, 2	1_1 ,2_1	H3K27ac	Histone ChIP-seq	bed narrowPeak	2132588	/project/wang4/GADB/Annotationtracks/ENCODE/data/Histone_ChIP-seq/narrowpeak/hg19/1	2018-04-06	2017-07-04	08/22/2024	https://tf.lisanwanglab.org/GADB/Annotationtracks/ENCODE/data/Histone_ChIP-seq/narrowpeak/hg19/1/ENCFF828QLV.bed.gz	b9f560986b8b1e2661e4f2afcb70c655	wget https://tf.lisanwanglab.org/GADB/Annotationtracks/ENCODE/data/Histone_ChIP-seq/narrowpeak/hg19/1/ENCFF828QLV.bed.gz -P GADB/Annotationtracks/ENCODE/data/Histone_ChIP-seq/narrowpeak/hg19/1/	wget https://tf.lisanwanglab.org/GADB/Annotationtracks/ENCODE/data/Histone_ChIP-seq/narrowpeak/hg19/1/ENCFF828QLV.bed.gz.tbi -P GADB/Annotationtracks/ENCODE/data/Histone_ChIP-seq/narrowpeak/hg19/1/	https://www.encodeproject.org	https://www.encodeproject.org/files/ENCFF828QLV/@@download/ENCFF828QLV.bigBed	wget https://tf.lisanwanglab.org/GADB/Annotationtracks/Downloads/ENCODE/ENCFF828QLV.bigBed -P GADB/Annotationtracks/Downloads/ENCODE/	e24df4086ff16ef7be0e9c22b61136ef	Histone ChIP-seq peaks	Histone ChIP-seq H3K27ac replicated peaks	Biosample_summary=Myotube originated from skeletal muscle myoblast male adult (22 years);Lab=Bradley Bernstein, Broad;System=musculature;Submitted_track_name=final.replicated.narrowPeak.bb;Experiment_date_released=02/10/2011;File_analysis_title=ENCODE3 hg19;schema=BED6+4	Muscular	Adult	activeHistoneMark
NGEN013185	ENCODE	ENCFF828XLK.bed.gz	38116	51185681	replicated peaks	hg19	Gastrocnemius medialis	Tissue	UBERON:0011907	Skeletal Muscle	ENCSR972ETR	1, 2	1_1 ,2_1	H3K4me3	Histone ChIP-seq	bed narrowPeak	1074508	/project/wang4/GADB/Annotationtracks/ENCODE/data/Histone_ChIP-seq/narrowpeak/hg19/1	2018-04-06	10/28/2016	08/22/2024	https://tf.lisanwanglab.org/GADB/Annotationtracks/ENCODE/data/Histone_ChIP-seq/narrowpeak/hg19/1/ENCFF828XLK.bed.gz	2d7b93348932c81123be2cd1bcccf484	wget https://tf.lisanwanglab.org/GADB/Annotationtracks/ENCODE/data/Histone_ChIP-seq/narrowpeak/hg19/1/ENCFF828XLK.bed.gz -P GADB/Annotationtracks/ENCODE/data/Histone_ChIP-seq/narrowpeak/hg19/1/	wget https://tf.lisanwanglab.org/GADB/Annotationtracks/ENCODE/data/Histone_ChIP-seq/narrowpeak/hg19/1/ENCFF828XLK.bed.gz.tbi -P GADB/Annotationtracks/ENCODE/data/Histone_ChIP-seq/narrowpeak/hg19/1/	https://www.encodeproject.org	https://www.encodeproject.org/files/ENCFF828XLK/@@download/ENCFF828XLK.bigBed	wget https://tf.lisanwanglab.org/GADB/Annotationtracks/Downloads/ENCODE/ENCFF828XLK.bigBed -P GADB/Annotationtracks/Downloads/ENCODE/	89a90705f642eafc7a57ed675b70b444	Histone ChIP-seq peaks	Histone ChIP-seq H3K4me3 replicated peaks	Biosample_summary=Gastrocnemius medialis tissue male adult (54 years);Lab=Bradley Bernstein, Broad;System=musculature;Submitted_track_name=final.replicated.narrowPeak.bb;Project=EN-TEx;Experiment_date_released=06/14/2016;File_analysis_title=ENCODE3 hg19;schema=BED6+4	Muscular	Adult	activeHistoneMark
NGEN013273	ENCODE	ENCFF834ZAR.bed.gz	43409	38505662	replicated peaks	hg19	Fibroblast	Primary cell	CL:0002553	Lung	ENCSR000DVC	1, 2	1_1 ,2_1	H3K4me3	Histone ChIP-seq	bed narrowPeak	1179146	/project/wang4/GADB/Annotationtracks/ENCODE/data/Histone_ChIP-seq/narrowpeak/hg19/1	2018-04-06	2017-06-04	08/22/2024	https://tf.lisanwanglab.org/GADB/Annotationtracks/ENCODE/data/Histone_ChIP-seq/narrowpeak/hg19/1/ENCFF834ZAR.bed.gz	7dd5e683a4cc1463543f64c2165ad26d	wget https://tf.lisanwanglab.org/GADB/Annotationtracks/ENCODE/data/Histone_ChIP-seq/narrowpeak/hg19/1/ENCFF834ZAR.bed.gz -P GADB/Annotationtracks/ENCODE/data/Histone_ChIP-seq/narrowpeak/hg19/1/	wget https://tf.lisanwanglab.org/GADB/Annotationtracks/ENCODE/data/Histone_ChIP-seq/narrowpeak/hg19/1/ENCFF834ZAR.bed.gz.tbi -P GADB/Annotationtracks/ENCODE/data/Histone_ChIP-seq/narrowpeak/hg19/1/	https://www.encodeproject.org	https://www.encodeproject.org/files/ENCFF834ZAR/@@download/ENCFF834ZAR.bigBed	wget https://tf.lisanwanglab.org/GADB/Annotationtracks/Downloads/ENCODE/ENCFF834ZAR.bigBed -P GADB/Annotationtracks/Downloads/ENCODE/	51b229f5b6c563d84102f4c43233d259	Histone ChIP-seq peaks	Histone ChIP-seq H3K4me3 replicated peaks	Biosample_summary=Fibroblast of lung;Lab=John Stamatoyannopoulos, UW;System=respiratory system;Submitted_track_name=final.replicated.narrowPeak.bb;previous_filer_cell_type=Fibroblast of lung;Experiment_date_released=02/11/2011;File_analysis_title=ENCODE3 hg19;premapping_cell_type=Fibroblast;tissue_of_origin=Lung;old_tissue_category=Lung;schema=BED6+4	Respiratory	Unknown	activeHistoneMark
NGEN013278	ENCODE	ENCFF835DIK.bed.gz	65033	9751560	peaks	hg19	Astrocyte	Primary cell	CL:0002604	Brain	ENCSR000ENA	2	2_1	Not applicable	DNase-seq	bed narrowPeak	648275	/project/wang4/GADB/Annotationtracks/ENCODE/data/DNase-seq/narrowpeak/hg19	2018-04-06	2018-07-05	08/22/2024	https://tf.lisanwanglab.org/GADB/Annotationtracks/ENCODE/data/DNase-seq/narrowpeak/hg19/ENCFF835DIK.bed.gz	5c3a9c70e4895f3ee3ab68c8bc712b9d	wget https://tf.lisanwanglab.org/GADB/Annotationtracks/ENCODE/data/DNase-seq/narrowpeak/hg19/ENCFF835DIK.bed.gz -P GADB/Annotationtracks/ENCODE/data/DNase-seq/narrowpeak/hg19/	wget https://tf.lisanwanglab.org/GADB/Annotationtracks/ENCODE/data/DNase-seq/narrowpeak/hg19/ENCFF835DIK.bed.gz.tbi -P GADB/Annotationtracks/ENCODE/data/DNase-seq/narrowpeak/hg19/	https://www.encodeproject.org	https://www.encodeproject.org/files/ENCFF835DIK/@@download/ENCFF835DIK.bigBed	wget https://tf.lisanwanglab.org/GADB/Annotationtracks/Downloads/ENCODE/ENCFF835DIK.bigBed -P GADB/Annotationtracks/Downloads/ENCODE/	e13636a834e14f5a311ef48485bd8f2c	Accessible chromatin	DNase-seq peaks	Biosample_summary=Astrocyte of the hippocampus;Lab=John Stamatoyannopoulos, UW;System=central nervous system;Submitted_track_name=ENCSR000ENA_rep2_1_se_bwa_biorep_filtered_peaks.bb;previous_filer_cell_type=Astrocyte of the hippocampus;Experiment_date_released=05/04/2011;File_analysis_title=ENCODE3 hg19;premapping_cell_type=Astrocyte;tissue_of_origin=Hippocampus;schema=BED6+4	Nervous	Unknown	DNase
NGEN013354	ENCODE	ENCFF839LQD.bed.gz	328391	49253563	peaks	hg19	Epithelial cell	Primary cell	CL:0002584	Kidney	ENCSR000EOK	1	1_1	Not applicable	DNase-seq	bed narrowPeak	3276075	/project/wang4/GADB/Annotationtracks/ENCODE/data/DNase-seq/narrowpeak/hg19	2018-04-06	05/14/2018	08/22/2024	https://tf.lisanwanglab.org/GADB/Annotationtracks/ENCODE/data/DNase-seq/narrowpeak/hg19/ENCFF839LQD.bed.gz	46a8932550be25d1deb2a347bd5d8d48	wget https://tf.lisanwanglab.org/GADB/Annotationtracks/ENCODE/data/DNase-seq/narrowpeak/hg19/ENCFF839LQD.bed.gz -P GADB/Annotationtracks/ENCODE/data/DNase-seq/narrowpeak/hg19/	wget https://tf.lisanwanglab.org/GADB/Annotationtracks/ENCODE/data/DNase-seq/narrowpeak/hg19/ENCFF839LQD.bed.gz.tbi -P GADB/Annotationtracks/ENCODE/data/DNase-seq/narrowpeak/hg19/	https://www.encodeproject.org	https://www.encodeproject.org/files/ENCFF839LQD/@@download/ENCFF839LQD.bigBed	wget https://tf.lisanwanglab.org/GADB/Annotationtracks/Downloads/ENCODE/ENCFF839LQD.bigBed -P GADB/Annotationtracks/Downloads/ENCODE/	284dd525d4975e11bf6a7e61f0046627	Accessible chromatin	DNase-seq peaks	Biosample_summary=Renal cortical epithelial cell;Lab=John Stamatoyannopoulos, UW;System=excretory system;Submitted_track_name=ENCSR000EOK_rep1_1_se_bwa_biorep_filtered_peaks.bb;previous_filer_cell_type=Renal cortical epithelial cell;Experiment_date_released=04/07/2011;File_analysis_title=ENCODE3 hg19;premapping_cell_type=Epithelial cell;tissue_of_origin=Renal cortical;pre_origin_deriv_fix_system=…	Renal	Unknown	DNase
NGEN013485	ENCODE	ENCFF847RAU.bed.gz	59317	75647121	replicated peaks	hg19	B cell	Primary cell	CL:0000236	Immune	ENCSR000AUP	1, 2	1_1 ,2_1	H3K27ac	Histone ChIP-seq	bed narrowPeak	1564205	/project/wang4/GADB/Annotationtracks/ENCODE/data/Histone_ChIP-seq/narrowpeak/hg19/1	2018-04-06	2017-12-04	08/22/2024	https://tf.lisanwanglab.org/GADB/Annotationtracks/ENCODE/data/Histone_ChIP-seq/narrowpeak/hg19/1/ENCFF847RAU.bed.gz	8d111c453863e08594cdb33180519e72	wget https://tf.lisanwanglab.org/GADB/Annotationtracks/ENCODE/data/Histone_ChIP-seq/narrowpeak/hg19/1/ENCFF847RAU.bed.gz -P GADB/Annotationtracks/ENCODE/data/Histone_ChIP-seq/narrowpeak/hg19/1/	wget https://tf.lisanwanglab.org/GADB/Annotationtracks/ENCODE/data/Histone_ChIP-seq/narrowpeak/hg19/1/ENCFF847RAU.bed.gz.tbi -P GADB/Annotationtracks/ENCODE/data/Histone_ChIP-seq/narrowpeak/hg19/1/	https://www.encodeproject.org	https://www.encodeproject.org/files/ENCFF847RAU/@@download/ENCFF847RAU.bigBed	wget https://tf.lisanwanglab.org/GADB/Annotationtracks/Downloads/ENCODE/ENCFF847RAU.bigBed -P GADB/Annotationtracks/Downloads/ENCODE/	75a621e3b7c264b2f979ec7b1da7857a	Histone ChIP-seq peaks	Histone ChIP-seq H3K27ac replicated peaks	Biosample_summary=B cell female adult (27 years);Lab=Bradley Bernstein, Broad;System=immune system;Submitted_track_name=final.replicated.narrowPeak.bb;Experiment_date_released=08/06/2012;File_analysis_title=ENCODE3 hg19;schema=BED6+4	Lymphatic	Adult	activeHistoneMark
NGEN013493	ENCODE	ENCFF848EGZ.bed.gz	58456	61221004	replicated peaks	hg19	Aorta	Tissue	UBERON:0001515	Blood Vessel	ENCSR015GFK	1, 2	1_1 ,2_1	H3K27ac	Histone ChIP-seq	bed narrowPeak	1433801	/project/wang4/GADB/Annotationtracks/ENCODE/data/Histone_ChIP-seq/narrowpeak/hg19/1	2018-04-06	11/15/2016	08/22/2024	https://tf.lisanwanglab.org/GADB/Annotationtracks/ENCODE/data/Histone_ChIP-seq/narrowpeak/hg19/1/ENCFF848EGZ.bed.gz	a229eef18cfa2483c48e2b7258adf5d0	wget https://tf.lisanwanglab.org/GADB/Annotationtracks/ENCODE/data/Histone_ChIP-seq/narrowpeak/hg19/1/ENCFF848EGZ.bed.gz -P GADB/Annotationtracks/ENCODE/data/Histone_ChIP-seq/narrowpeak/hg19/1/	wget https://tf.lisanwanglab.org/GADB/Annotationtracks/ENCODE/data/Histone_ChIP-seq/narrowpeak/hg19/1/ENCFF848EGZ.bed.gz.tbi -P GADB/Annotationtracks/ENCODE/data/Histone_ChIP-seq/narrowpeak/hg19/1/	https://www.encodeproject.org	https://www.encodeproject.org/files/ENCFF848EGZ/@@download/ENCFF848EGZ.bigBed	wget https://tf.lisanwanglab.org/GADB/Annotationtracks/Downloads/ENCODE/ENCFF848EGZ.bigBed -P GADB/Annotationtracks/Downloads/ENCODE/	83a07d4097871480be37a300afa19b37	Histone ChIP-seq peaks	Histone ChIP-seq H3K27ac replicated peaks	Biosample_summary=Thoracic aorta tissue male adult (37 years);Lab=Bradley Bernstein, Broad;System=circulatory system;Submitted_track_name=final.replicated.narrowPeak.bb;Project=EN-TEx;Experiment_date_released=11/15/2016;File_analysis_title=ENCODE3 hg19;premapping_cell_type=Aorta;tissue_of_origin=Thoracic;pre_origin_deriv_fix_system=Cardiovascular;pre_origin_deriv_fix_tissue=Blood Vessel;schema=BE…	Cardiovascular	Adult	activeHistoneMark
NGEN013629	ENCODE	ENCFF857FAY.bed.gz	413474	61913129	peaks	hg19	Tibial nerve	Tissue	UBERON:0001323	Nervous	ENCSR401ESD	1	1_1	Not applicable	DNase-seq	bed narrowPeak	3832852	/project/wang4/GADB/Annotationtracks/ENCODE/data/DNase-seq/narrowpeak/hg19	2018-04-06	05/14/2018	08/22/2024	https://tf.lisanwanglab.org/GADB/Annotationtracks/ENCODE/data/DNase-seq/narrowpeak/hg19/ENCFF857FAY.bed.gz	e632ce473a3a7654fd82719d2b8e96eb	wget https://tf.lisanwanglab.org/GADB/Annotationtracks/ENCODE/data/DNase-seq/narrowpeak/hg19/ENCFF857FAY.bed.gz -P GADB/Annotationtracks/ENCODE/data/DNase-seq/narrowpeak/hg19/	wget https://tf.lisanwanglab.org/GADB/Annotationtracks/ENCODE/data/DNase-seq/narrowpeak/hg19/ENCFF857FAY.bed.gz.tbi -P GADB/Annotationtracks/ENCODE/data/DNase-seq/narrowpeak/hg19/	https://www.encodeproject.org	https://www.encodeproject.org/files/ENCFF857FAY/@@download/ENCFF857FAY.bigBed	wget https://tf.lisanwanglab.org/GADB/Annotationtracks/Downloads/ENCODE/ENCFF857FAY.bigBed -P GADB/Annotationtracks/Downloads/ENCODE/	7498e7fa08370e6a48bcf61804e8e3d7	Accessible chromatin	DNase-seq peaks	Biosample_summary=Tibial nerve tissue female adult (51 years);Lab=John Stamatoyannopoulos, UW;System=peripheral nervous system;Submitted_track_name=ENCSR401ESD_rep1_1_pe_bwa_biorep_filtered_peaks.bb;Project=EN-TEx;Experiment_date_released=10/01/2017;File_analysis_title=ENCODE3 hg19;schema=BED6+4	Nervous	Adult	DNase
NGEN013647	ENCODE	ENCFF858GRC.bed.gz	179073	26835000	peaks	hg19	Cerebellum	Tissue	UBERON:0002037	Brain	ENCSR000EIJ	1	1_1	Not applicable	DNase-seq	bed narrowPeak	1758880	/project/wang4/GADB/Annotationtracks/ENCODE/data/DNase-seq/narrowpeak/hg19	2018-04-06	05/14/2018	08/22/2024	https://tf.lisanwanglab.org/GADB/Annotationtracks/ENCODE/data/DNase-seq/narrowpeak/hg19/ENCFF858GRC.bed.gz	9f8900fef664a4d07756fdfa30409f96	wget https://tf.lisanwanglab.org/GADB/Annotationtracks/ENCODE/data/DNase-seq/narrowpeak/hg19/ENCFF858GRC.bed.gz -P GADB/Annotationtracks/ENCODE/data/DNase-seq/narrowpeak/hg19/	wget https://tf.lisanwanglab.org/GADB/Annotationtracks/ENCODE/data/DNase-seq/narrowpeak/hg19/ENCFF858GRC.bed.gz.tbi -P GADB/Annotationtracks/ENCODE/data/DNase-seq/narrowpeak/hg19/	https://www.encodeproject.org	https://www.encodeproject.org/files/ENCFF858GRC/@@download/ENCFF858GRC.bigBed	wget https://tf.lisanwanglab.org/GADB/Annotationtracks/Downloads/ENCODE/ENCFF858GRC.bigBed -P GADB/Annotationtracks/Downloads/ENCODE/	e249ba22fb3819d9fb97f2bc1d967d4f	Accessible chromatin	DNase-seq peaks	Biosample_summary=Cerebellum tissue male adult (27 years) and male adult (35 years);Lab=Gregory Crawford, Duke;System=central nervous system;Submitted_track_name=ENCSR000EIJ_rep1_1_se_bwa_biorep_filtered_peaks.bb;Experiment_date_released=08/28/2012;File_analysis_title=ENCODE3 hg19;schema=BED6+4	Nervous	Adult	DNase
NGEN013664	ENCODE	ENCFF859WRO.bed.gz	34419	45022527	replicated peaks	hg19	Epithelial cell	Primary cell	CL:0002306	Kidney	ENCSR000DXF	1, 2	1_1 ,2_1	H3K4me3	Histone ChIP-seq	bed narrowPeak	994085	/project/wang4/GADB/Annotationtracks/ENCODE/data/Histone_ChIP-seq/narrowpeak/hg19/1	2018-04-06	2017-06-04	08/22/2024	https://tf.lisanwanglab.org/GADB/Annotationtracks/ENCODE/data/Histone_ChIP-seq/narrowpeak/hg19/1/ENCFF859WRO.bed.gz	9d7fb29518434b82094c864e640171d5	wget https://tf.lisanwanglab.org/GADB/Annotationtracks/ENCODE/data/Histone_ChIP-seq/narrowpeak/hg19/1/ENCFF859WRO.bed.gz -P GADB/Annotationtracks/ENCODE/data/Histone_ChIP-seq/narrowpeak/hg19/1/	wget https://tf.lisanwanglab.org/GADB/Annotationtracks/ENCODE/data/Histone_ChIP-seq/narrowpeak/hg19/1/ENCFF859WRO.bed.gz.tbi -P GADB/Annotationtracks/ENCODE/data/Histone_ChIP-seq/narrowpeak/hg19/1/	https://www.encodeproject.org	https://www.encodeproject.org/files/ENCFF859WRO/@@download/ENCFF859WRO.bigBed	wget https://tf.lisanwanglab.org/GADB/Annotationtracks/Downloads/ENCODE/ENCFF859WRO.bigBed -P GADB/Annotationtracks/Downloads/ENCODE/	9cb9737d391e9f970885922c12e521ad	Histone ChIP-seq peaks	Histone ChIP-seq H3K4me3 replicated peaks	Biosample_summary=Epithelial cell of proximal tubule;Lab=John Stamatoyannopoulos, UW;System=excretory system;Submitted_track_name=final.replicated.narrowPeak.bb;previous_filer_cell_type=Epithelial cell of proximal tubule;Experiment_date_released=11/17/2011;File_analysis_title=ENCODE3 hg19;premapping_cell_type=Epithelial cell;tissue_of_origin=Proximal tubule;schema=BED6+4	Renal	Unknown	activeHistoneMark
NGEN013793	ENCODE	ENCFF866XOM.bed.gz	116581	17486354	peaks	hg19	Fibroblast	Primary cell	CL:0002557	Blood Vessel	ENCSR000EOH	2	2_1	Not applicable	DNase-seq	bed narrowPeak	1165757	/project/wang4/GADB/Annotationtracks/ENCODE/data/DNase-seq/narrowpeak/hg19	2018-04-06	05/14/2018	08/22/2024	https://tf.lisanwanglab.org/GADB/Annotationtracks/ENCODE/data/DNase-seq/narrowpeak/hg19/ENCFF866XOM.bed.gz	a03889263767f4f1b3d89c8690d8f057	wget https://tf.lisanwanglab.org/GADB/Annotationtracks/ENCODE/data/DNase-seq/narrowpeak/hg19/ENCFF866XOM.bed.gz -P GADB/Annotationtracks/ENCODE/data/DNase-seq/narrowpeak/hg19/	wget https://tf.lisanwanglab.org/GADB/Annotationtracks/ENCODE/data/DNase-seq/narrowpeak/hg19/ENCFF866XOM.bed.gz.tbi -P GADB/Annotationtracks/ENCODE/data/DNase-seq/narrowpeak/hg19/	https://www.encodeproject.org	https://www.encodeproject.org/files/ENCFF866XOM/@@download/ENCFF866XOM.bigBed	wget https://tf.lisanwanglab.org/GADB/Annotationtracks/Downloads/ENCODE/ENCFF866XOM.bigBed -P GADB/Annotationtracks/Downloads/ENCODE/	129d3e1aecc129f1645be56f9579a9ad	Accessible chromatin	DNase-seq peaks	Biosample_summary=Fibroblast of pulmonary artery;Lab=John Stamatoyannopoulos, UW;System=circulatory system;Submitted_track_name=ENCSR000EOH_rep2_1_se_bwa_biorep_filtered_peaks.bb;previous_filer_cell_type=Fibroblast of pulmonary artery;Experiment_date_released=12/16/2010;File_analysis_title=ENCODE3 hg19;premapping_cell_type=Fibroblast;tissue_of_origin=Pulmonary artery;pre_origin_deriv_fix_system=C…	Cardiovascular	Unknown	DNase
NGEN013828	ENCODE	ENCFF868VEM.bed.gz	102067	97748973	replicated peaks	hg19	B cell	Primary cell	CL:0000236	Immune	ENCSR290YLQ	1, 2	1_1 ,2_1	H3K4me1	Histone ChIP-seq	bed narrowPeak	2603819	/project/wang4/GADB/Annotationtracks/ENCODE/data/Histone_ChIP-seq/narrowpeak/hg19/1	2018-04-06	01/20/2017	08/22/2024	https://tf.lisanwanglab.org/GADB/Annotationtracks/ENCODE/data/Histone_ChIP-seq/narrowpeak/hg19/1/ENCFF868VEM.bed.gz	34033824c5e89c05030107af435886cd	wget https://tf.lisanwanglab.org/GADB/Annotationtracks/ENCODE/data/Histone_ChIP-seq/narrowpeak/hg19/1/ENCFF868VEM.bed.gz -P GADB/Annotationtracks/ENCODE/data/Histone_ChIP-seq/narrowpeak/hg19/1/	wget https://tf.lisanwanglab.org/GADB/Annotationtracks/ENCODE/data/Histone_ChIP-seq/narrowpeak/hg19/1/ENCFF868VEM.bed.gz.tbi -P GADB/Annotationtracks/ENCODE/data/Histone_ChIP-seq/narrowpeak/hg19/1/	https://www.encodeproject.org	https://www.encodeproject.org/files/ENCFF868VEM/@@download/ENCFF868VEM.bigBed	wget https://tf.lisanwanglab.org/GADB/Annotationtracks/Downloads/ENCODE/ENCFF868VEM.bigBed -P GADB/Annotationtracks/Downloads/ENCODE/	ccbb83b345999ba85d7eb56f740b253d	Histone ChIP-seq peaks	Histone ChIP-seq H3K4me1 replicated peaks	Biosample_summary=B cell female adult (27 years);Lab=Bradley Bernstein, Broad;System=immune system;Submitted_track_name=final.replicated.narrowPeak.bb;Experiment_date_released=01/23/2017;File_analysis_title=ENCODE3 hg19;schema=BED6+4	Lymphatic	Adult	activeHistoneMark
NGEN013885	ENCODE	ENCFF872KOO.bed.gz	236573	35432198	peaks	hg19	Stomach	Tissue	UBERON:0000945	Digestive	ENCSR163PKT	1	1_1	Not applicable	DNase-seq	bed narrowPeak	2237670	/project/wang4/GADB/Annotationtracks/ENCODE/data/DNase-seq/narrowpeak/hg19	2018-04-06	05/14/2018	08/22/2024	https://tf.lisanwanglab.org/GADB/Annotationtracks/ENCODE/data/DNase-seq/narrowpeak/hg19/ENCFF872KOO.bed.gz	2cac2a51970dfcc9f6697db21194306a	wget https://tf.lisanwanglab.org/GADB/Annotationtracks/ENCODE/data/DNase-seq/narrowpeak/hg19/ENCFF872KOO.bed.gz -P GADB/Annotationtracks/ENCODE/data/DNase-seq/narrowpeak/hg19/	wget https://tf.lisanwanglab.org/GADB/Annotationtracks/ENCODE/data/DNase-seq/narrowpeak/hg19/ENCFF872KOO.bed.gz.tbi -P GADB/Annotationtracks/ENCODE/data/DNase-seq/narrowpeak/hg19/	https://www.encodeproject.org	https://www.encodeproject.org/files/ENCFF872KOO/@@download/ENCFF872KOO.bigBed	wget https://tf.lisanwanglab.org/GADB/Annotationtracks/Downloads/ENCODE/ENCFF872KOO.bigBed -P GADB/Annotationtracks/Downloads/ENCODE/	47221b0c36df3f13d00b2156369ed6f9	Accessible chromatin	DNase-seq peaks	Biosample_summary=Stomach tissue male adult (54 years);Lab=John Stamatoyannopoulos, UW;System=digestive system;Submitted_track_name=ENCSR163PKT_rep1_1_pe_bwa_biorep_filtered_peaks.bb;Project=EN-TEx;Experiment_date_released=10/01/2017;File_analysis_title=ENCODE3 hg19;schema=BED6+4	Digestive	Adult	DNase
NGEN013921	ENCODE	ENCFF874ZXT.bed.gz	235993	35352522	peaks	hg19	T-helper 1 cell	Primary cell	CL:0000545	Immune	ENCSR000EIG	1	1_1 ,1_2	Not applicable	DNase-seq	bed narrowPeak	2278047	/project/wang4/GADB/Annotationtracks/ENCODE/data/DNase-seq/narrowpeak/hg19	2018-04-06	05/14/2018	08/22/2024	https://tf.lisanwanglab.org/GADB/Annotationtracks/ENCODE/data/DNase-seq/narrowpeak/hg19/ENCFF874ZXT.bed.gz	7ee60ab7414015a456bee3f93179478c	wget https://tf.lisanwanglab.org/GADB/Annotationtracks/ENCODE/data/DNase-seq/narrowpeak/hg19/ENCFF874ZXT.bed.gz -P GADB/Annotationtracks/ENCODE/data/DNase-seq/narrowpeak/hg19/	wget https://tf.lisanwanglab.org/GADB/Annotationtracks/ENCODE/data/DNase-seq/narrowpeak/hg19/ENCFF874ZXT.bed.gz.tbi -P GADB/Annotationtracks/ENCODE/data/DNase-seq/narrowpeak/hg19/	https://www.encodeproject.org	https://www.encodeproject.org/files/ENCFF874ZXT/@@download/ENCFF874ZXT.bigBed	wget https://tf.lisanwanglab.org/GADB/Annotationtracks/Downloads/ENCODE/ENCFF874ZXT.bigBed -P GADB/Annotationtracks/Downloads/ENCODE/	897949fce1113d31b334dc161d829e4c	Accessible chromatin	DNase-seq peaks	Biosample_summary=T-helper 1 cell mixed sex;Lab=Gregory Crawford, Duke;System=immune system;Submitted_track_name=ENCSR000EIG_rep1_2_rep1_1_se_bwa_biorep_filtered_peaks.bb;Experiment_date_released=03/28/2012;File_analysis_title=ENCODE3 hg19;schema=BED6+4	Lymphatic	Unknown	DNase
NGEN013926	ENCODE	ENCFF875FWU.bed.gz	212514	31831646	peaks	hg19	Coronary artery	Tissue	UBERON:0001621	Blood Vessel	ENCSR060HPL	1	1_1	Not applicable	DNase-seq	bed narrowPeak	2028314	/project/wang4/GADB/Annotationtracks/ENCODE/data/DNase-seq/narrowpeak/hg19	2018-04-06	05/14/2018	08/22/2024	https://tf.lisanwanglab.org/GADB/Annotationtracks/ENCODE/data/DNase-seq/narrowpeak/hg19/ENCFF875FWU.bed.gz	120cf93f86e86bd0df02353f3a88e9a7	wget https://tf.lisanwanglab.org/GADB/Annotationtracks/ENCODE/data/DNase-seq/narrowpeak/hg19/ENCFF875FWU.bed.gz -P GADB/Annotationtracks/ENCODE/data/DNase-seq/narrowpeak/hg19/	wget https://tf.lisanwanglab.org/GADB/Annotationtracks/ENCODE/data/DNase-seq/narrowpeak/hg19/ENCFF875FWU.bed.gz.tbi -P GADB/Annotationtracks/ENCODE/data/DNase-seq/narrowpeak/hg19/	https://www.encodeproject.org	https://www.encodeproject.org/files/ENCFF875FWU/@@download/ENCFF875FWU.bigBed	wget https://tf.lisanwanglab.org/GADB/Annotationtracks/Downloads/ENCODE/ENCFF875FWU.bigBed -P GADB/Annotationtracks/Downloads/ENCODE/	f8be746e873c8084b7d727af9daad938	Accessible chromatin	DNase-seq peaks	Biosample_summary=Coronary artery tissue female adult (53 years);Lab=John Stamatoyannopoulos, UW;System=circulatory system;Submitted_track_name=ENCSR060HPL_rep1_1_pe_bwa_biorep_filtered_peaks.bb;Project=EN-TEx;Experiment_date_released=10/01/2017;File_analysis_title=ENCODE3 hg19;schema=BED6+4	Cardiovascular	Adult	DNase
NGEN013978	ENCODE	ENCFF879ANO.bed.gz	91048	13655530	peaks	hg19	Hematopoietic multipotent progenitor cell	In vitro differentiated cells	CL:0000837	Blood	ENCSR420NOA	2	2_1	Not applicable	DNase-seq	bed narrowPeak	929128	/project/wang4/GADB/Annotationtracks/ENCODE/data/DNase-seq/narrowpeak/hg19	2018-04-06	05/16/2018	08/22/2024	https://tf.lisanwanglab.org/GADB/Annotationtracks/ENCODE/data/DNase-seq/narrowpeak/hg19/ENCFF879ANO.bed.gz	3df54d6e0d42a5a6b3077959402bf809	wget https://tf.lisanwanglab.org/GADB/Annotationtracks/ENCODE/data/DNase-seq/narrowpeak/hg19/ENCFF879ANO.bed.gz -P GADB/Annotationtracks/ENCODE/data/DNase-seq/narrowpeak/hg19/	wget https://tf.lisanwanglab.org/GADB/Annotationtracks/ENCODE/data/DNase-seq/narrowpeak/hg19/ENCFF879ANO.bed.gz.tbi -P GADB/Annotationtracks/ENCODE/data/DNase-seq/narrowpeak/hg19/	https://www.encodeproject.org	https://www.encodeproject.org/files/ENCFF879ANO/@@download/ENCFF879ANO.bigBed	wget https://tf.lisanwanglab.org/GADB/Annotationtracks/Downloads/ENCODE/ENCFF879ANO.bigBed -P GADB/Annotationtracks/Downloads/ENCODE/	d51cd4c0a1fb04b5af8611c144701e59	Accessible chromatin	DNase-seq peaks	Biosample_summary=Hematopoietic multipotent progenitor cell treated with interleukin-3 for 11 days, kit ligand for 11 days, hydrocortisone succinate for 11 days, erythropoietin for 11 days male adult (25 years);Lab=John Stamatoyannopoulos, UW;Submitted_track_name=ENCSR420NOA_rep2_1_pe_bwa_biorep_filtered_peaks.bb;Experiment_date_released=11/05/2015;File_analysis_title=ENCODE3 hg19;schema=BED6+4	Cardiovascular	Adult	DNase
NGEN014018	ENCODE	ENCFF881TYS.bed.gz	59707	8952386	peaks	hg19	Hematopoietic multipotent progenitor cell	In vitro differentiated cells	CL:0000837	Blood	ENCSR855FOP	1	1_1	Not applicable	DNase-seq	bed narrowPeak	626302	/project/wang4/GADB/Annotationtracks/ENCODE/data/DNase-seq/narrowpeak/hg19	2018-04-06	05/14/2018	08/22/2024	https://tf.lisanwanglab.org/GADB/Annotationtracks/ENCODE/data/DNase-seq/narrowpeak/hg19/ENCFF881TYS.bed.gz	aec5c2d7bbb9cd970642d1eb94a34b5c	wget https://tf.lisanwanglab.org/GADB/Annotationtracks/ENCODE/data/DNase-seq/narrowpeak/hg19/ENCFF881TYS.bed.gz -P GADB/Annotationtracks/ENCODE/data/DNase-seq/narrowpeak/hg19/	wget https://tf.lisanwanglab.org/GADB/Annotationtracks/ENCODE/data/DNase-seq/narrowpeak/hg19/ENCFF881TYS.bed.gz.tbi -P GADB/Annotationtracks/ENCODE/data/DNase-seq/narrowpeak/hg19/	https://www.encodeproject.org	https://www.encodeproject.org/files/ENCFF881TYS/@@download/ENCFF881TYS.bigBed	wget https://tf.lisanwanglab.org/GADB/Annotationtracks/Downloads/ENCODE/ENCFF881TYS.bigBed -P GADB/Annotationtracks/Downloads/ENCODE/	6718f18c9077a2795ba2f13903977953	Accessible chromatin	DNase-seq peaks	Biosample_summary=Hematopoietic multipotent progenitor cell treated with interleukin-3 for 13 days, kit ligand for 13 days, hydrocortisone succinate for 13 days, erythropoietin for 13 days male adult (25 years);Lab=John Stamatoyannopoulos, UW;Submitted_track_name=ENCSR855FOP_rep1_1_pe_bwa_biorep_filtered_peaks.bb;Experiment_date_released=11/05/2015;File_analysis_title=ENCODE3 hg19;schema=BED6+4	Cardiovascular	Adult	DNase
NGEN014023	ENCODE	ENCFF881WJB.bed.gz	28847	32589694	replicated peaks	hg19	Myoblast	Primary cell	CL:0000515	Skeletal Muscle	ENCSR596NOF	1, 2	1_1 ,2_1	H3K4me3	Histone ChIP-seq	bed narrowPeak	790181	/project/wang4/GADB/Annotationtracks/ENCODE/data/Histone_ChIP-seq/narrowpeak/hg19/1	2018-04-06	2016-05-12	08/22/2024	https://tf.lisanwanglab.org/GADB/Annotationtracks/ENCODE/data/Histone_ChIP-seq/narrowpeak/hg19/1/ENCFF881WJB.bed.gz	f767e43b4c0d60fdb6625e168bd278c9	wget https://tf.lisanwanglab.org/GADB/Annotationtracks/ENCODE/data/Histone_ChIP-seq/narrowpeak/hg19/1/ENCFF881WJB.bed.gz -P GADB/Annotationtracks/ENCODE/data/Histone_ChIP-seq/narrowpeak/hg19/1/	wget https://tf.lisanwanglab.org/GADB/Annotationtracks/ENCODE/data/Histone_ChIP-seq/narrowpeak/hg19/1/ENCFF881WJB.bed.gz.tbi -P GADB/Annotationtracks/ENCODE/data/Histone_ChIP-seq/narrowpeak/hg19/1/	https://www.encodeproject.org	https://www.encodeproject.org/files/ENCFF881WJB/@@download/ENCFF881WJB.bigBed	wget https://tf.lisanwanglab.org/GADB/Annotationtracks/Downloads/ENCODE/ENCFF881WJB.bigBed -P GADB/Annotationtracks/Downloads/ENCODE/	ad762e0c60c940d0717ac8a3bf30e3a4	Histone ChIP-seq peaks	Histone ChIP-seq H3K4me3 replicated peaks	Biosample_summary=Skeletal muscle myoblast male adult (22 years);Lab=Bradley Bernstein, Broad;System=musculature;Submitted_track_name=final.replicated.narrowPeak.bb;Experiment_date_released=03/22/2016;File_analysis_title=ENCODE3 hg19;premapping_cell_type=Myoblast;tissue_of_origin=Skeletal muscle;schema=BED6+4	Muscular	Adult	activeHistoneMark
NGEN014040	ENCODE	ENCFF882VYZ.bed.gz	262293	39338173	peaks	hg19	Endothelial cell	Primary cell	CL:2000016	Lung	ENCSR000EOD	1	1_1 ,1_3	Not applicable	DNase-seq	bed narrowPeak	2656507	/project/wang4/GADB/Annotationtracks/ENCODE/data/DNase-seq/narrowpeak/hg19	2018-04-06	05/14/2018	08/22/2024	https://tf.lisanwanglab.org/GADB/Annotationtracks/ENCODE/data/DNase-seq/narrowpeak/hg19/ENCFF882VYZ.bed.gz	95502600cc6112bc35c5c433428c6c72	wget https://tf.lisanwanglab.org/GADB/Annotationtracks/ENCODE/data/DNase-seq/narrowpeak/hg19/ENCFF882VYZ.bed.gz -P GADB/Annotationtracks/ENCODE/data/DNase-seq/narrowpeak/hg19/	wget https://tf.lisanwanglab.org/GADB/Annotationtracks/ENCODE/data/DNase-seq/narrowpeak/hg19/ENCFF882VYZ.bed.gz.tbi -P GADB/Annotationtracks/ENCODE/data/DNase-seq/narrowpeak/hg19/	https://www.encodeproject.org	https://www.encodeproject.org/files/ENCFF882VYZ/@@download/ENCFF882VYZ.bigBed	wget https://tf.lisanwanglab.org/GADB/Annotationtracks/Downloads/ENCODE/ENCFF882VYZ.bigBed -P GADB/Annotationtracks/Downloads/ENCODE/	8a2b5da8f9ff05f63980e0b890fa4c9c	Accessible chromatin	DNase-seq peaks	Biosample_summary=Lung microvascular endothelial cell female;Lab=John Stamatoyannopoulos, UW;System=circulatory system,respiratory system;Submitted_track_name=ENCSR000EOD_rep1_1_rep1_3_se_bwa_biorep_filtered_peaks.bb;Experiment_date_released=12/16/2010;File_analysis_title=ENCODE3 hg19;premapping_cell_type=Endothelial cell;tissue_of_origin=Lung miscrovascular;schema=BED6+4	Respiratory	Unknown	DNase
NGEN014436	ENCODE	ENCFF908CCH.bed.gz	951976	142659457	peaks	hg19	Osteoblast	Primary cell	CL:0000062	Bone	ENCSR000ELJ	1	1_1 ,1_2,1_3	Not applicable	DNase-seq	bed narrowPeak	8974632	/project/wang4/GADB/Annotationtracks/ENCODE/data/DNase-seq/narrowpeak/hg19	2018-04-06	05/16/2018	08/22/2024	https://tf.lisanwanglab.org/GADB/Annotationtracks/ENCODE/data/DNase-seq/narrowpeak/hg19/ENCFF908CCH.bed.gz	777a6a1f6cbdfb933d3cc299fe2ce168	wget https://tf.lisanwanglab.org/GADB/Annotationtracks/ENCODE/data/DNase-seq/narrowpeak/hg19/ENCFF908CCH.bed.gz -P GADB/Annotationtracks/ENCODE/data/DNase-seq/narrowpeak/hg19/	wget https://tf.lisanwanglab.org/GADB/Annotationtracks/ENCODE/data/DNase-seq/narrowpeak/hg19/ENCFF908CCH.bed.gz.tbi -P GADB/Annotationtracks/ENCODE/data/DNase-seq/narrowpeak/hg19/	https://www.encodeproject.org	https://www.encodeproject.org/files/ENCFF908CCH/@@download/ENCFF908CCH.bigBed	wget https://tf.lisanwanglab.org/GADB/Annotationtracks/Downloads/ENCODE/ENCFF908CCH.bigBed -P GADB/Annotationtracks/Downloads/ENCODE/	f09e6a213a31c56e384990c6ba4833d5	Accessible chromatin	DNase-seq peaks	Biosample_summary=Osteoblast;Lab=Gregory Crawford, Duke;System=skeletal system;Submitted_track_name=ENCSR000ELJ_rep1_3_rep1_1_rep1_2_se_bwa_biorep_filtered_peaks.bb;Experiment_date_released=04/19/2011;File_analysis_title=ENCODE3 hg19;schema=BED6+4	Skeletal	Unknown	DNase
NGEN014461	ENCODE	ENCFF909KZS.bed.gz	117916	17686681	peaks	hg19	Epithelial cell	Primary cell	CL:0000706	Brain	ENCSR000ENL	2	2_1	Not applicable	DNase-seq	bed narrowPeak	1176824	/project/wang4/GADB/Annotationtracks/ENCODE/data/DNase-seq/narrowpeak/hg19	2018-04-06	05/14/2018	08/22/2024	https://tf.lisanwanglab.org/GADB/Annotationtracks/ENCODE/data/DNase-seq/narrowpeak/hg19/ENCFF909KZS.bed.gz	fdf76f511e51c20a57c74d32506535b8	wget https://tf.lisanwanglab.org/GADB/Annotationtracks/ENCODE/data/DNase-seq/narrowpeak/hg19/ENCFF909KZS.bed.gz -P GADB/Annotationtracks/ENCODE/data/DNase-seq/narrowpeak/hg19/	wget https://tf.lisanwanglab.org/GADB/Annotationtracks/ENCODE/data/DNase-seq/narrowpeak/hg19/ENCFF909KZS.bed.gz.tbi -P GADB/Annotationtracks/ENCODE/data/DNase-seq/narrowpeak/hg19/	https://www.encodeproject.org	https://www.encodeproject.org/files/ENCFF909KZS/@@download/ENCFF909KZS.bigBed	wget https://tf.lisanwanglab.org/GADB/Annotationtracks/Downloads/ENCODE/ENCFF909KZS.bigBed -P GADB/Annotationtracks/Downloads/ENCODE/	c151ef4b04d81e6c826cc312af204cd1	Accessible chromatin	DNase-seq peaks	Biosample_summary=Choroid plexus epithelial cell;Lab=John Stamatoyannopoulos, UW;System=circulatory system,central nervous system;Submitted_track_name=ENCSR000ENL_rep2_1_se_bwa_biorep_filtered_peaks.bb;previous_filer_cell_type=Choroid plexus epithelial cell;Experiment_date_released=12/14/2010;File_analysis_title=ENCODE3 hg19;premapping_cell_type=Epithelial cell;tissue_of_origin=Choroid plexus;sch…	Nervous	Unknown	DNase
NGEN014463	ENCODE	ENCFF909LVC.bed.gz	122004	188008650	replicated peaks	hg19	Gastrocnemius medialis	Tissue	UBERON:0011907	Skeletal Muscle	ENCSR161HZJ	1, 2	1_1 ,2_1	H3K4me1	Histone ChIP-seq	bed narrowPeak	3170237	/project/wang4/GADB/Annotationtracks/ENCODE/data/Histone_ChIP-seq/narrowpeak/hg19/1	2018-04-06	10/28/2016	08/22/2024	https://tf.lisanwanglab.org/GADB/Annotationtracks/ENCODE/data/Histone_ChIP-seq/narrowpeak/hg19/1/ENCFF909LVC.bed.gz	e9d7df24c6851625d40dba11807ca7b1	wget https://tf.lisanwanglab.org/GADB/Annotationtracks/ENCODE/data/Histone_ChIP-seq/narrowpeak/hg19/1/ENCFF909LVC.bed.gz -P GADB/Annotationtracks/ENCODE/data/Histone_ChIP-seq/narrowpeak/hg19/1/	wget https://tf.lisanwanglab.org/GADB/Annotationtracks/ENCODE/data/Histone_ChIP-seq/narrowpeak/hg19/1/ENCFF909LVC.bed.gz.tbi -P GADB/Annotationtracks/ENCODE/data/Histone_ChIP-seq/narrowpeak/hg19/1/	https://www.encodeproject.org	https://www.encodeproject.org/files/ENCFF909LVC/@@download/ENCFF909LVC.bigBed	wget https://tf.lisanwanglab.org/GADB/Annotationtracks/Downloads/ENCODE/ENCFF909LVC.bigBed -P GADB/Annotationtracks/Downloads/ENCODE/	fc383ec4c65c8e20047588b4e05cb11b	Histone ChIP-seq peaks	Histone ChIP-seq H3K4me1 replicated peaks	Biosample_summary=Gastrocnemius medialis tissue male adult (54 years);Lab=Bradley Bernstein, Broad;System=musculature;Submitted_track_name=final.replicated.narrowPeak.bb;Project=EN-TEx;Experiment_date_released=10/24/2016;File_analysis_title=ENCODE3 hg19;schema=BED6+4	Muscular	Adult	activeHistoneMark
NGEN014469	ENCODE	ENCFF909TIN.bed.gz	110340	59074068	replicated peaks	hg19	Myoblast	Primary cell	CL:0000515	Skeletal Muscle	ENCSR000ANI	1, 2	1_1 ,2_1	H3K4me1	Histone ChIP-seq	bed narrowPeak	2502647	/project/wang4/GADB/Annotationtracks/ENCODE/data/Histone_ChIP-seq/narrowpeak/hg19/1	2018-04-06	04/19/2017	08/22/2024	https://tf.lisanwanglab.org/GADB/Annotationtracks/ENCODE/data/Histone_ChIP-seq/narrowpeak/hg19/1/ENCFF909TIN.bed.gz	b18967254e8e016bade05413548aac24	wget https://tf.lisanwanglab.org/GADB/Annotationtracks/ENCODE/data/Histone_ChIP-seq/narrowpeak/hg19/1/ENCFF909TIN.bed.gz -P GADB/Annotationtracks/ENCODE/data/Histone_ChIP-seq/narrowpeak/hg19/1/	wget https://tf.lisanwanglab.org/GADB/Annotationtracks/ENCODE/data/Histone_ChIP-seq/narrowpeak/hg19/1/ENCFF909TIN.bed.gz.tbi -P GADB/Annotationtracks/ENCODE/data/Histone_ChIP-seq/narrowpeak/hg19/1/	https://www.encodeproject.org	https://www.encodeproject.org/files/ENCFF909TIN/@@download/ENCFF909TIN.bigBed	wget https://tf.lisanwanglab.org/GADB/Annotationtracks/Downloads/ENCODE/ENCFF909TIN.bigBed -P GADB/Annotationtracks/Downloads/ENCODE/	5ba2e095a993e868bea0d82d731b3796	Histone ChIP-seq peaks	Histone ChIP-seq H3K4me1 replicated peaks	Biosample_summary=Skeletal muscle myoblast male adult (22 years);Lab=Bradley Bernstein, Broad;System=musculature;Submitted_track_name=final.replicated.narrowPeak.bb;Experiment_date_released=02/10/2011;File_analysis_title=ENCODE3 hg19;premapping_cell_type=Myoblast;tissue_of_origin=Skeletal muscle;schema=BED6+4	Muscular	Adult	activeHistoneMark
NGEN014630	ENCODE	ENCFF920BLH.bed.gz	75666	11348629	peaks	hg19	Endothelial cell	Primary cell	CL:2000010	Blood Vessel	ENCSR000ENX	1	1_1	Not applicable	DNase-seq	bed narrowPeak	755812	/project/wang4/GADB/Annotationtracks/ENCODE/data/DNase-seq/narrowpeak/hg19	2018-04-06	05/14/2018	08/22/2024	https://tf.lisanwanglab.org/GADB/Annotationtracks/ENCODE/data/DNase-seq/narrowpeak/hg19/ENCFF920BLH.bed.gz	e90f2153b51288a58412b1d79094f671	wget https://tf.lisanwanglab.org/GADB/Annotationtracks/ENCODE/data/DNase-seq/narrowpeak/hg19/ENCFF920BLH.bed.gz -P GADB/Annotationtracks/ENCODE/data/DNase-seq/narrowpeak/hg19/	wget https://tf.lisanwanglab.org/GADB/Annotationtracks/ENCODE/data/DNase-seq/narrowpeak/hg19/ENCFF920BLH.bed.gz.tbi -P GADB/Annotationtracks/ENCODE/data/DNase-seq/narrowpeak/hg19/	https://www.encodeproject.org	https://www.encodeproject.org/files/ENCFF920BLH/@@download/ENCFF920BLH.bigBed	wget https://tf.lisanwanglab.org/GADB/Annotationtracks/Downloads/ENCODE/ENCFF920BLH.bigBed -P GADB/Annotationtracks/Downloads/ENCODE/	df42234bb6cf1356363378f1c1a735d6	Accessible chromatin	DNase-seq peaks	Biosample_summary=Dermis blood vessel endothelial cell female adult;Lab=John Stamatoyannopoulos, UW;System=circulatory system,integumental system;Submitted_track_name=ENCSR000ENX_rep1_1_se_bwa_biorep_filtered_peaks.bb;Experiment_date_released=10/19/2011;File_analysis_title=ENCODE3 hg19;premapping_cell_type=Endothelial cell;tissue_of_origin=Dermis blood vessel;schema=BED6+4	Cardiovascular	Adult	DNase
NGEN014648	ENCODE	ENCFF921MJK.bed.gz	177849	26647237	peaks	hg19	CD14+ monocyte	Primary cell	CL:0001054	Blood	ENCSR000ELE	2	2_1	Not applicable	DNase-seq	bed narrowPeak	1733965	/project/wang4/GADB/Annotationtracks/ENCODE/data/DNase-seq/narrowpeak/hg19	2018-04-06	05/14/2018	08/22/2024	https://tf.lisanwanglab.org/GADB/Annotationtracks/ENCODE/data/DNase-seq/narrowpeak/hg19/ENCFF921MJK.bed.gz	2d244b7f2b699173de65003f49b3f60f	wget https://tf.lisanwanglab.org/GADB/Annotationtracks/ENCODE/data/DNase-seq/narrowpeak/hg19/ENCFF921MJK.bed.gz -P GADB/Annotationtracks/ENCODE/data/DNase-seq/narrowpeak/hg19/	wget https://tf.lisanwanglab.org/GADB/Annotationtracks/ENCODE/data/DNase-seq/narrowpeak/hg19/ENCFF921MJK.bed.gz.tbi -P GADB/Annotationtracks/ENCODE/data/DNase-seq/narrowpeak/hg19/	https://www.encodeproject.org	https://www.encodeproject.org/files/ENCFF921MJK/@@download/ENCFF921MJK.bigBed	wget https://tf.lisanwanglab.org/GADB/Annotationtracks/Downloads/ENCODE/ENCFF921MJK.bigBed -P GADB/Annotationtracks/Downloads/ENCODE/	985a52072a2c5b6c11966360202296e0	Accessible chromatin	DNase-seq peaks	Biosample_summary=CD14-positive monocyte female;Lab=Gregory Crawford, Duke;System=immune system;Submitted_track_name=ENCSR000ELE_rep2_1_se_bwa_biorep_filtered_peaks.bb;Experiment_date_released=08/28/2012;File_analysis_title=ENCODE3 hg19;schema=BED6+4	Cardiovascular	Unknown	DNase
NGEN014778	ENCODE	ENCFF931BZW.bed.gz	185625	27805546	peaks	hg19	Sigmoid colon	Tissue	UBERON:0001159	Digestive	ENCSR462XTM	1	1_1	Not applicable	DNase-seq	bed narrowPeak	1717430	/project/wang4/GADB/Annotationtracks/ENCODE/data/DNase-seq/narrowpeak/hg19	2018-04-06	05/14/2018	08/22/2024	https://tf.lisanwanglab.org/GADB/Annotationtracks/ENCODE/data/DNase-seq/narrowpeak/hg19/ENCFF931BZW.bed.gz	b88d8a6ecf2bfb62746dfd76fde41966	wget https://tf.lisanwanglab.org/GADB/Annotationtracks/ENCODE/data/DNase-seq/narrowpeak/hg19/ENCFF931BZW.bed.gz -P GADB/Annotationtracks/ENCODE/data/DNase-seq/narrowpeak/hg19/	wget https://tf.lisanwanglab.org/GADB/Annotationtracks/ENCODE/data/DNase-seq/narrowpeak/hg19/ENCFF931BZW.bed.gz.tbi -P GADB/Annotationtracks/ENCODE/data/DNase-seq/narrowpeak/hg19/	https://www.encodeproject.org	https://www.encodeproject.org/files/ENCFF931BZW/@@download/ENCFF931BZW.bigBed	wget https://tf.lisanwanglab.org/GADB/Annotationtracks/Downloads/ENCODE/ENCFF931BZW.bigBed -P GADB/Annotationtracks/Downloads/ENCODE/	2d8f3a3d1088d691ddc7d9e4e43afce3	Accessible chromatin	DNase-seq peaks	Biosample_summary=Sigmoid colon tissue female adult (51 years);Lab=John Stamatoyannopoulos, UW;System=digestive system;Submitted_track_name=ENCSR462XTM_rep1_1_pe_bwa_biorep_filtered_peaks.bb;Project=EN-TEx;Experiment_date_released=11/01/2017;File_analysis_title=ENCODE3 hg19;schema=BED6+4	Digestive	Adult	DNase
NGEN014829	ENCODE	ENCFF934SKT.bed.gz	123763	18563468	peaks	hg19	Fibroblast	Primary cell	CL:0002550	Eye	ENCSR000ENK	2	2_1	Not applicable	DNase-seq	bed narrowPeak	1234817	/project/wang4/GADB/Annotationtracks/ENCODE/data/DNase-seq/narrowpeak/hg19	2018-04-06	05/14/2018	08/22/2024	https://tf.lisanwanglab.org/GADB/Annotationtracks/ENCODE/data/DNase-seq/narrowpeak/hg19/ENCFF934SKT.bed.gz	36b99758ed46a801f07f7524cdf42a65	wget https://tf.lisanwanglab.org/GADB/Annotationtracks/ENCODE/data/DNase-seq/narrowpeak/hg19/ENCFF934SKT.bed.gz -P GADB/Annotationtracks/ENCODE/data/DNase-seq/narrowpeak/hg19/	wget https://tf.lisanwanglab.org/GADB/Annotationtracks/ENCODE/data/DNase-seq/narrowpeak/hg19/ENCFF934SKT.bed.gz.tbi -P GADB/Annotationtracks/ENCODE/data/DNase-seq/narrowpeak/hg19/	https://www.encodeproject.org	https://www.encodeproject.org/files/ENCFF934SKT/@@download/ENCFF934SKT.bigBed	wget https://tf.lisanwanglab.org/GADB/Annotationtracks/Downloads/ENCODE/ENCFF934SKT.bigBed -P GADB/Annotationtracks/Downloads/ENCODE/	7e8352bdb6b0bc81718a99cd36e42636	Accessible chromatin	DNase-seq peaks	Biosample_summary=Fibroblast of the conjunctiva;Lab=John Stamatoyannopoulos, UW;System=sensory system;Submitted_track_name=ENCSR000ENK_rep2_1_se_bwa_biorep_filtered_peaks.bb;previous_filer_cell_type=Fibroblast of the conjunctiva;Experiment_date_released=12/16/2010;File_analysis_title=ENCODE3 hg19;premapping_cell_type=Fibroblast;tissue_of_origin=Conjunctiva;schema=BED6+4	Sensory	Unknown	DNase
NGEN014830	ENCODE	ENCFF934TLS.bed.gz	79299	11884572	peaks	hg19	T-cell	Primary cell	CL:0000815	Immune	ENCSR000EQK	1	1_1	Not applicable	DNase-seq	bed narrowPeak	792621	/project/wang4/GADB/Annotationtracks/ENCODE/data/DNase-seq/narrowpeak/hg19	2018-04-06	05/14/2018	08/22/2024	https://tf.lisanwanglab.org/GADB/Annotationtracks/ENCODE/data/DNase-seq/narrowpeak/hg19/ENCFF934TLS.bed.gz	06b2912a824b69acb23f5d0533b547a6	wget https://tf.lisanwanglab.org/GADB/Annotationtracks/ENCODE/data/DNase-seq/narrowpeak/hg19/ENCFF934TLS.bed.gz -P GADB/Annotationtracks/ENCODE/data/DNase-seq/narrowpeak/hg19/	wget https://tf.lisanwanglab.org/GADB/Annotationtracks/ENCODE/data/DNase-seq/narrowpeak/hg19/ENCFF934TLS.bed.gz.tbi -P GADB/Annotationtracks/ENCODE/data/DNase-seq/narrowpeak/hg19/	https://www.encodeproject.org	https://www.encodeproject.org/files/ENCFF934TLS/@@download/ENCFF934TLS.bigBed	wget https://tf.lisanwanglab.org/GADB/Annotationtracks/Downloads/ENCODE/ENCFF934TLS.bigBed -P GADB/Annotationtracks/Downloads/ENCODE/	14c9f55d701b13a6cb7c8116d4da5f6f	Accessible chromatin	DNase-seq peaks	Biosample_summary=CD4-positive, CD25-positive, alpha-beta regulatory T cell male adult (28 years);Lab=John Stamatoyannopoulos, UW;System=immune system;Submitted_track_name=ENCSR000EQK_rep1_1_se_bwa_biorep_filtered_peaks.bb;Experiment_date_released=07/23/2012;File_analysis_title=ENCODE3 hg19;schema=BED6+4	Lymphatic	Adult	DNase
NGEN014910	ENCODE	ENCFF939GDL.bed.gz	62384	62024051	replicated peaks	hg19	Thyroid gland	Tissue	UBERON:0002046	Endocrine	ENCSR203KCB	1, 2	1_1 ,1_2,2_3,2_4	H3K27ac	Histone ChIP-seq	bed narrowPeak	1619638	/project/wang4/GADB/Annotationtracks/ENCODE/data/Histone_ChIP-seq/narrowpeak/hg19/1	2018-04-06	10/28/2016	08/22/2024	https://tf.lisanwanglab.org/GADB/Annotationtracks/ENCODE/data/Histone_ChIP-seq/narrowpeak/hg19/1/ENCFF939GDL.bed.gz	e3a0e6030066b70877c233a5d24d0e6a	wget https://tf.lisanwanglab.org/GADB/Annotationtracks/ENCODE/data/Histone_ChIP-seq/narrowpeak/hg19/1/ENCFF939GDL.bed.gz -P GADB/Annotationtracks/ENCODE/data/Histone_ChIP-seq/narrowpeak/hg19/1/	wget https://tf.lisanwanglab.org/GADB/Annotationtracks/ENCODE/data/Histone_ChIP-seq/narrowpeak/hg19/1/ENCFF939GDL.bed.gz.tbi -P GADB/Annotationtracks/ENCODE/data/Histone_ChIP-seq/narrowpeak/hg19/1/	https://www.encodeproject.org	https://www.encodeproject.org/files/ENCFF939GDL/@@download/ENCFF939GDL.bigBed	wget https://tf.lisanwanglab.org/GADB/Annotationtracks/Downloads/ENCODE/ENCFF939GDL.bigBed -P GADB/Annotationtracks/Downloads/ENCODE/	aafd5bcab74b76f43cd1fb82a3e27fbd	Histone ChIP-seq peaks	Histone ChIP-seq H3K27ac replicated peaks	Biosample_summary=Thyroid gland tissue male adult (54 years);Lab=Bradley Bernstein, Broad;System=endocrine system;Submitted_track_name=final.replicated.narrowPeak.bb;Project=EN-TEx;Experiment_date_released=05/23/2016;File_analysis_title=ENCODE3 hg19;schema=BED6+4	Endocrine	Adult	activeHistoneMark
NGEN014922	ENCODE	ENCFF939WWV.bed.gz	281814	42259532	peaks	hg19	Bipolar neuron	In vitro differentiated cells	CL:0000103	Brain	ENCSR626RVD	1	1_1	Not applicable	DNase-seq	bed narrowPeak	2827507	/project/wang4/GADB/Annotationtracks/ENCODE/data/DNase-seq/narrowpeak/hg19	2018-04-06	05/14/2018	08/22/2024	https://tf.lisanwanglab.org/GADB/Annotationtracks/ENCODE/data/DNase-seq/narrowpeak/hg19/ENCFF939WWV.bed.gz	f47d942b4a863c83a76fa7ecd4c8ab1b	wget https://tf.lisanwanglab.org/GADB/Annotationtracks/ENCODE/data/DNase-seq/narrowpeak/hg19/ENCFF939WWV.bed.gz -P GADB/Annotationtracks/ENCODE/data/DNase-seq/narrowpeak/hg19/	wget https://tf.lisanwanglab.org/GADB/Annotationtracks/ENCODE/data/DNase-seq/narrowpeak/hg19/ENCFF939WWV.bed.gz.tbi -P GADB/Annotationtracks/ENCODE/data/DNase-seq/narrowpeak/hg19/	https://www.encodeproject.org	https://www.encodeproject.org/files/ENCFF939WWV/@@download/ENCFF939WWV.bigBed	wget https://tf.lisanwanglab.org/GADB/Annotationtracks/Downloads/ENCODE/ENCFF939WWV.bigBed -P GADB/Annotationtracks/Downloads/ENCODE/	7d839f910e3034dd2dd9d403efa551b9	Accessible chromatin	DNase-seq peaks	Biosample_summary=Bipolar neuron originated from GM23338 treated with 0.5 ?g/mL doxycycline hyclate for 4 days male adult (53 years);Lab=John Stamatoyannopoulos, UW;System=central nervous system;Submitted_track_name=ENCSR626RVD_rep1_1_pe_bwa_biorep_filtered_peaks.bb;Experiment_date_released=05/10/2016;File_analysis_title=ENCODE3 hg19;schema=BED6+4	Nervous	Adult	DNase
NGEN014962	ENCODE	ENCFF942LAT.bed.gz	308627	46288922	peaks	hg19	Hematopoietic multipotent progenitor cell	In vitro differentiated cells	CL:0000837	Blood	ENCSR564JUY	2	2_1	Not applicable	DNase-seq	bed narrowPeak	3133686	/project/wang4/GADB/Annotationtracks/ENCODE/data/DNase-seq/narrowpeak/hg19	2018-04-06	05/14/2018	08/22/2024	https://tf.lisanwanglab.org/GADB/Annotationtracks/ENCODE/data/DNase-seq/narrowpeak/hg19/ENCFF942LAT.bed.gz	16bfdf9e2aeebe6f6ee2a3c6b41bbc57	wget https://tf.lisanwanglab.org/GADB/Annotationtracks/ENCODE/data/DNase-seq/narrowpeak/hg19/ENCFF942LAT.bed.gz -P GADB/Annotationtracks/ENCODE/data/DNase-seq/narrowpeak/hg19/	wget https://tf.lisanwanglab.org/GADB/Annotationtracks/ENCODE/data/DNase-seq/narrowpeak/hg19/ENCFF942LAT.bed.gz.tbi -P GADB/Annotationtracks/ENCODE/data/DNase-seq/narrowpeak/hg19/	https://www.encodeproject.org	https://www.encodeproject.org/files/ENCFF942LAT/@@download/ENCFF942LAT.bigBed	wget https://tf.lisanwanglab.org/GADB/Annotationtracks/Downloads/ENCODE/ENCFF942LAT.bigBed -P GADB/Annotationtracks/Downloads/ENCODE/	0f388f1c87a88a6555c7c8c0bb3fa982	Accessible chromatin	DNase-seq peaks	Biosample_summary=Hematopoietic multipotent progenitor cell treated with interleukin-3 for 6 days, kit ligand for 6 days, hydrocortisone succinate for 6 days, erythropoietin for 6 days male adult (25 years);Lab=John Stamatoyannopoulos, UW;Submitted_track_name=ENCSR564JUY_rep2_1_pe_bwa_biorep_filtered_peaks.bb;Experiment_date_released=08/31/2015;File_analysis_title=ENCODE3 hg19;schema=BED6+4	Cardiovascular	Adult	DNase
NGEN014965	ENCODE	ENCFF942OIU.bed.gz	108796	16316821	peaks	hg19	Hematopoietic multipotent progenitor cell	In vitro differentiated cells	CL:0000837	Blood	ENCSR493IAY	1	1_1	Not applicable	DNase-seq	bed narrowPeak	1118874	/project/wang4/GADB/Annotationtracks/ENCODE/data/DNase-seq/narrowpeak/hg19	2018-04-06	05/14/2018	08/22/2024	https://tf.lisanwanglab.org/GADB/Annotationtracks/ENCODE/data/DNase-seq/narrowpeak/hg19/ENCFF942OIU.bed.gz	ce2e0e22af6396d785a4b9aa10290d3b	wget https://tf.lisanwanglab.org/GADB/Annotationtracks/ENCODE/data/DNase-seq/narrowpeak/hg19/ENCFF942OIU.bed.gz -P GADB/Annotationtracks/ENCODE/data/DNase-seq/narrowpeak/hg19/	wget https://tf.lisanwanglab.org/GADB/Annotationtracks/ENCODE/data/DNase-seq/narrowpeak/hg19/ENCFF942OIU.bed.gz.tbi -P GADB/Annotationtracks/ENCODE/data/DNase-seq/narrowpeak/hg19/	https://www.encodeproject.org	https://www.encodeproject.org/files/ENCFF942OIU/@@download/ENCFF942OIU.bigBed	wget https://tf.lisanwanglab.org/GADB/Annotationtracks/Downloads/ENCODE/ENCFF942OIU.bigBed -P GADB/Annotationtracks/Downloads/ENCODE/	d88697f16a3296edaa2d83741dd31745	Accessible chromatin	DNase-seq peaks	Biosample_summary=Hematopoietic multipotent progenitor cell treated with interleukin-3 for 18 days, kit ligand for 18 days, hydrocortisone succinate for 18 days, erythropoietin for 18 days male adult (25 years);Lab=John Stamatoyannopoulos, UW;Submitted_track_name=ENCSR493IAY_rep1_1_pe_bwa_biorep_filtered_peaks.bb;Experiment_date_released=05/09/2016;File_analysis_title=ENCODE3 hg19;schema=BED6+4	Cardiovascular	Adult	DNase
NGEN015007	ENCODE	ENCFF944VJN.bed.gz	107724	16153547	peaks	hg19	T-helper 17 cell	Primary cell	CL:0000899	Immune	ENCSR000EQF	1	1_1 ,1_3	Not applicable	DNase-seq	bed narrowPeak	1111105	/project/wang4/GADB/Annotationtracks/ENCODE/data/DNase-seq/narrowpeak/hg19	2018-04-06	05/14/2018	08/22/2024	https://tf.lisanwanglab.org/GADB/Annotationtracks/ENCODE/data/DNase-seq/narrowpeak/hg19/ENCFF944VJN.bed.gz	430b66ea41bc306b219bf9610cf65326	wget https://tf.lisanwanglab.org/GADB/Annotationtracks/ENCODE/data/DNase-seq/narrowpeak/hg19/ENCFF944VJN.bed.gz -P GADB/Annotationtracks/ENCODE/data/DNase-seq/narrowpeak/hg19/	wget https://tf.lisanwanglab.org/GADB/Annotationtracks/ENCODE/data/DNase-seq/narrowpeak/hg19/ENCFF944VJN.bed.gz.tbi -P GADB/Annotationtracks/ENCODE/data/DNase-seq/narrowpeak/hg19/	https://www.encodeproject.org	https://www.encodeproject.org/files/ENCFF944VJN/@@download/ENCFF944VJN.bigBed	wget https://tf.lisanwanglab.org/GADB/Annotationtracks/Downloads/ENCODE/ENCFF944VJN.bigBed -P GADB/Annotationtracks/Downloads/ENCODE/	bf324c1db968110c73ab457aa99e0ee2	Accessible chromatin	DNase-seq peaks	Biosample_summary=T-helper 17 cell;Lab=John Stamatoyannopoulos, UW;System=immune system;Submitted_track_name=ENCSR000EQF_rep1_1_rep1_3_se_bwa_biorep_filtered_peaks.bb;Experiment_date_released=07/23/2012;File_analysis_title=ENCODE3 hg19;schema=BED6+4	Lymphatic	Unknown	DNase
NGEN015037	ENCODE	ENCFF946GJX.bed.gz	27282	33180579	replicated peaks	hg19	Astrocyte	Primary cell	CL:0002606	Nervous	ENCSR000DSW	1, 2	1_1 ,2_1	H3K4me3	Histone ChIP-seq	bed narrowPeak	765767	/project/wang4/GADB/Annotationtracks/ENCODE/data/Histone_ChIP-seq/narrowpeak/hg19/1	2018-04-06	2017-05-04	08/22/2024	https://tf.lisanwanglab.org/GADB/Annotationtracks/ENCODE/data/Histone_ChIP-seq/narrowpeak/hg19/1/ENCFF946GJX.bed.gz	8c79b6854b6aa1ecbe62c45f8703fd2b	wget https://tf.lisanwanglab.org/GADB/Annotationtracks/ENCODE/data/Histone_ChIP-seq/narrowpeak/hg19/1/ENCFF946GJX.bed.gz -P GADB/Annotationtracks/ENCODE/data/Histone_ChIP-seq/narrowpeak/hg19/1/	wget https://tf.lisanwanglab.org/GADB/Annotationtracks/ENCODE/data/Histone_ChIP-seq/narrowpeak/hg19/1/ENCFF946GJX.bed.gz.tbi -P GADB/Annotationtracks/ENCODE/data/Histone_ChIP-seq/narrowpeak/hg19/1/	https://www.encodeproject.org	https://www.encodeproject.org/files/ENCFF946GJX/@@download/ENCFF946GJX.bigBed	wget https://tf.lisanwanglab.org/GADB/Annotationtracks/Downloads/ENCODE/ENCFF946GJX.bigBed -P GADB/Annotationtracks/Downloads/ENCODE/	7d0d1292a297d6ebb1ab7b62ddd25a2f	Histone ChIP-seq peaks	Histone ChIP-seq H3K4me3 replicated peaks	Biosample_summary=Astrocyte of the spinal cord;Lab=John Stamatoyannopoulos, UW;System=central nervous system;Submitted_track_name=final.replicated.narrowPeak.bb;previous_filer_cell_type=Astrocyte of the spinal cord;Experiment_date_released=02/11/2011;File_analysis_title=ENCODE3 hg19;premapping_cell_type=Astrocyte;tissue_of_origin=Spinal cord;pre_origin_deriv_fix_system=Nervous;pre_origin_deriv_fi…	Nervous	Unknown	activeHistoneMark
NGEN015038	ENCODE	ENCFF946HAD.bed.gz	33138	36476480	replicated peaks	hg19	B cell	Primary cell	CL:0000236	Immune	ENCSR000DQP	1, 2	1_1 ,2_1	H3K4me3	Histone ChIP-seq	bed narrowPeak	906203	/project/wang4/GADB/Annotationtracks/ENCODE/data/Histone_ChIP-seq/narrowpeak/hg19/1	2018-04-06	2017-05-04	08/22/2024	https://tf.lisanwanglab.org/GADB/Annotationtracks/ENCODE/data/Histone_ChIP-seq/narrowpeak/hg19/1/ENCFF946HAD.bed.gz	e6cb20249d8e13db1a985bd6ddce89cd	wget https://tf.lisanwanglab.org/GADB/Annotationtracks/ENCODE/data/Histone_ChIP-seq/narrowpeak/hg19/1/ENCFF946HAD.bed.gz -P GADB/Annotationtracks/ENCODE/data/Histone_ChIP-seq/narrowpeak/hg19/1/	wget https://tf.lisanwanglab.org/GADB/Annotationtracks/ENCODE/data/Histone_ChIP-seq/narrowpeak/hg19/1/ENCFF946HAD.bed.gz.tbi -P GADB/Annotationtracks/ENCODE/data/Histone_ChIP-seq/narrowpeak/hg19/1/	https://www.encodeproject.org	https://www.encodeproject.org/files/ENCFF946HAD/@@download/ENCFF946HAD.bigBed	wget https://tf.lisanwanglab.org/GADB/Annotationtracks/Downloads/ENCODE/ENCFF946HAD.bigBed -P GADB/Annotationtracks/Downloads/ENCODE/	9ffe307e0ede05328e5e92c1dcb8ac1c	Histone ChIP-seq peaks	Histone ChIP-seq H3K4me3 replicated peaks	Biosample_summary=B cell female adult (43 years);Lab=John Stamatoyannopoulos, UW;System=immune system;Submitted_track_name=final.replicated.narrowPeak.bb;Experiment_date_released=11/17/2011;File_analysis_title=ENCODE3 hg19;schema=BED6+4	Lymphatic	Adult	activeHistoneMark
NGEN015111	ENCODE	ENCFF951AWM.bed.gz	167346	25073244	peaks	hg19	Epidermal melanocyte	Primary cell	CL:2000000	Skin	ENCSR000ELD	1	1_1 ,1_2	Not applicable	DNase-seq	bed narrowPeak	1673619	/project/wang4/GADB/Annotationtracks/ENCODE/data/DNase-seq/narrowpeak/hg19	2018-04-06	05/14/2018	08/22/2024	https://tf.lisanwanglab.org/GADB/Annotationtracks/ENCODE/data/DNase-seq/narrowpeak/hg19/ENCFF951AWM.bed.gz	38fd4e6ddc2614696dc049ed0afced64	wget https://tf.lisanwanglab.org/GADB/Annotationtracks/ENCODE/data/DNase-seq/narrowpeak/hg19/ENCFF951AWM.bed.gz -P GADB/Annotationtracks/ENCODE/data/DNase-seq/narrowpeak/hg19/	wget https://tf.lisanwanglab.org/GADB/Annotationtracks/ENCODE/data/DNase-seq/narrowpeak/hg19/ENCFF951AWM.bed.gz.tbi -P GADB/Annotationtracks/ENCODE/data/DNase-seq/narrowpeak/hg19/	https://www.encodeproject.org	https://www.encodeproject.org/files/ENCFF951AWM/@@download/ENCFF951AWM.bigBed	wget https://tf.lisanwanglab.org/GADB/Annotationtracks/Downloads/ENCODE/ENCFF951AWM.bigBed -P GADB/Annotationtracks/Downloads/ENCODE/	fa3d503cec6416c0264a655e93d973d5	Accessible chromatin	DNase-seq peaks	Biosample_summary=Epidermal melanocyte;Lab=Gregory Crawford, Duke;System=integumental system;Submitted_track_name=ENCSR000ELD_rep1_1_rep1_2_se_bwa_biorep_filtered_peaks.bb;Experiment_date_released=04/19/2011;File_analysis_title=ENCODE3 hg19;schema=BED6+4	Integumentary	Unknown	DNase
NGEN015118	ENCODE	ENCFF951MMQ.bed.gz	34767	50930463	replicated peaks	hg19	Liver lobe	Tissue	UBERON:0001114	Liver	ENCSR344TLI	1, 2	1_1 ,2_1	H3K4me3	Histone ChIP-seq	bed narrowPeak	982109	/project/wang4/GADB/Annotationtracks/ENCODE/data/Histone_ChIP-seq/narrowpeak/hg19/1	2018-04-06	2016-03-11	08/22/2024	https://tf.lisanwanglab.org/GADB/Annotationtracks/ENCODE/data/Histone_ChIP-seq/narrowpeak/hg19/1/ENCFF951MMQ.bed.gz	05fd64571f8d6c62535219e2ef3c15f3	wget https://tf.lisanwanglab.org/GADB/Annotationtracks/ENCODE/data/Histone_ChIP-seq/narrowpeak/hg19/1/ENCFF951MMQ.bed.gz -P GADB/Annotationtracks/ENCODE/data/Histone_ChIP-seq/narrowpeak/hg19/1/	wget https://tf.lisanwanglab.org/GADB/Annotationtracks/ENCODE/data/Histone_ChIP-seq/narrowpeak/hg19/1/ENCFF951MMQ.bed.gz.tbi -P GADB/Annotationtracks/ENCODE/data/Histone_ChIP-seq/narrowpeak/hg19/1/	https://www.encodeproject.org	https://www.encodeproject.org/files/ENCFF951MMQ/@@download/ENCFF951MMQ.bigBed	wget https://tf.lisanwanglab.org/GADB/Annotationtracks/Downloads/ENCODE/ENCFF951MMQ.bigBed -P GADB/Annotationtracks/Downloads/ENCODE/	ab1ec3c22bf875c0638c0d4b6221d69b	Histone ChIP-seq peaks	Histone ChIP-seq H3K4me3 replicated peaks	Biosample_summary=Right lobe of liver tissue female adult (53 years);Lab=Bradley Bernstein, Broad;System=digestive system,exocrine system,endocrine system;Submitted_track_name=final.replicated.narrowPeak.bb;Project=EN-TEx;Experiment_date_released=11/02/2016;File_analysis_title=ENCODE3 hg19;schema=BED6+4	Digestive	Adult	activeHistoneMark
NGEN015124	ENCODE	ENCFF951ZXX.bed.gz	268497	40225795	peaks	hg19	Epithelium	Tissue	UBERON:0006920	Digestive	ENCSR783OCW	1	1_1	Not applicable	DNase-seq	bed narrowPeak	2469719	/project/wang4/GADB/Annotationtracks/ENCODE/data/DNase-seq/narrowpeak/hg19	2018-04-06	05/14/2018	08/22/2024	https://tf.lisanwanglab.org/GADB/Annotationtracks/ENCODE/data/DNase-seq/narrowpeak/hg19/ENCFF951ZXX.bed.gz	e7e0370a92e0905d4a2f33ac65bdba7d	wget https://tf.lisanwanglab.org/GADB/Annotationtracks/ENCODE/data/DNase-seq/narrowpeak/hg19/ENCFF951ZXX.bed.gz -P GADB/Annotationtracks/ENCODE/data/DNase-seq/narrowpeak/hg19/	wget https://tf.lisanwanglab.org/GADB/Annotationtracks/ENCODE/data/DNase-seq/narrowpeak/hg19/ENCFF951ZXX.bed.gz.tbi -P GADB/Annotationtracks/ENCODE/data/DNase-seq/narrowpeak/hg19/	https://www.encodeproject.org	https://www.encodeproject.org/files/ENCFF951ZXX/@@download/ENCFF951ZXX.bigBed	wget https://tf.lisanwanglab.org/GADB/Annotationtracks/Downloads/ENCODE/ENCFF951ZXX.bigBed -P GADB/Annotationtracks/Downloads/ENCODE/	f65bb658bad2c8e106127e9fa56fc71f	Accessible chromatin	DNase-seq peaks	Biosample_summary=Esophagus squamous epithelium tissue male adult (37 years);Lab=John Stamatoyannopoulos, UW;System=digestive system;Submitted_track_name=ENCSR783OCW_rep1_1_pe_bwa_biorep_filtered_peaks.bb;Project=EN-TEx;Experiment_date_released=10/02/2017;File_analysis_title=ENCODE3 hg19;premapping_cell_type=Epithelium;tissue_of_origin=Esophagus squamous;schema=BED6+4	Digestive	Adult	DNase
NGEN015174	ENCODE	ENCFF954GIU.bed.gz	88549	114714173	replicated peaks	hg19	CD14+ monocyte	Primary cell	CL:0001054	Blood	ENCSR000ASJ	1, 2	1_1 ,2_1	H3K27ac	Histone ChIP-seq	bed narrowPeak	2358043	/project/wang4/GADB/Annotationtracks/ENCODE/data/Histone_ChIP-seq/narrowpeak/hg19/1	2018-04-06	04/25/2017	08/22/2024	https://tf.lisanwanglab.org/GADB/Annotationtracks/ENCODE/data/Histone_ChIP-seq/narrowpeak/hg19/1/ENCFF954GIU.bed.gz	dc1a1ebfc6e9c16c5e43c37e19a9a96b	wget https://tf.lisanwanglab.org/GADB/Annotationtracks/ENCODE/data/Histone_ChIP-seq/narrowpeak/hg19/1/ENCFF954GIU.bed.gz -P GADB/Annotationtracks/ENCODE/data/Histone_ChIP-seq/narrowpeak/hg19/1/	wget https://tf.lisanwanglab.org/GADB/Annotationtracks/ENCODE/data/Histone_ChIP-seq/narrowpeak/hg19/1/ENCFF954GIU.bed.gz.tbi -P GADB/Annotationtracks/ENCODE/data/Histone_ChIP-seq/narrowpeak/hg19/1/	https://www.encodeproject.org	https://www.encodeproject.org/files/ENCFF954GIU/@@download/ENCFF954GIU.bigBed	wget https://tf.lisanwanglab.org/GADB/Annotationtracks/Downloads/ENCODE/ENCFF954GIU.bigBed -P GADB/Annotationtracks/Downloads/ENCODE/	fdc0a6e448a17052fc5879024f63d1b7	Histone ChIP-seq peaks	Histone ChIP-seq H3K27ac replicated peaks	Biosample_summary=CD14-positive monocyte female;Lab=Bradley Bernstein, Broad;System=immune system;Submitted_track_name=final.replicated.narrowPeak.bb;Experiment_date_released=08/06/2012;File_analysis_title=ENCODE3 hg19;schema=BED6+4	Cardiovascular	Unknown	activeHistoneMark
NGEN015181	ENCODE	ENCFF954MCG.bed.gz	97190	153342322	replicated peaks	hg19	CD14+ monocyte	Primary cell	CL:0001054	Blood	ENCSR000ASM	1, 2	1_1 ,2_1	H3K4me1	Histone ChIP-seq	bed narrowPeak	2642861	/project/wang4/GADB/Annotationtracks/ENCODE/data/Histone_ChIP-seq/narrowpeak/hg19/1	2018-04-06	2017-08-12	08/22/2024	https://tf.lisanwanglab.org/GADB/Annotationtracks/ENCODE/data/Histone_ChIP-seq/narrowpeak/hg19/1/ENCFF954MCG.bed.gz	e83b6e9e0f6aa9322d1fd7653ce6b562	wget https://tf.lisanwanglab.org/GADB/Annotationtracks/ENCODE/data/Histone_ChIP-seq/narrowpeak/hg19/1/ENCFF954MCG.bed.gz -P GADB/Annotationtracks/ENCODE/data/Histone_ChIP-seq/narrowpeak/hg19/1/	wget https://tf.lisanwanglab.org/GADB/Annotationtracks/ENCODE/data/Histone_ChIP-seq/narrowpeak/hg19/1/ENCFF954MCG.bed.gz.tbi -P GADB/Annotationtracks/ENCODE/data/Histone_ChIP-seq/narrowpeak/hg19/1/	https://www.encodeproject.org	https://www.encodeproject.org/files/ENCFF954MCG/@@download/ENCFF954MCG.bigBed	wget https://tf.lisanwanglab.org/GADB/Annotationtracks/Downloads/ENCODE/ENCFF954MCG.bigBed -P GADB/Annotationtracks/Downloads/ENCODE/	25f6eabc2864788918a97b0a22920e12	Histone ChIP-seq peaks	Histone ChIP-seq H3K4me1 replicated peaks	Biosample_summary=CD14-positive monocyte female;Lab=Bradley Bernstein, Broad;System=immune system;Submitted_track_name=final.replicated.narrowPeak.bb;Experiment_date_released=08/06/2012;File_analysis_title=ENCODE3 hg19;schema=BED6+4	Cardiovascular	Unknown	activeHistoneMark
NGEN015198	ENCODE	ENCFF955ODW.bed.gz	258467	38765277	peaks	hg19	Fibroblast	Primary cell	CL:0002552	Digestive	ENCSR000ENS	1	1_1 ,1_3	Not applicable	DNase-seq	bed narrowPeak	2625075	/project/wang4/GADB/Annotationtracks/ENCODE/data/DNase-seq/narrowpeak/hg19	2018-04-06	05/14/2018	08/22/2024	https://tf.lisanwanglab.org/GADB/Annotationtracks/ENCODE/data/DNase-seq/narrowpeak/hg19/ENCFF955ODW.bed.gz	140351e40020e2ddebfab928d83403e9	wget https://tf.lisanwanglab.org/GADB/Annotationtracks/ENCODE/data/DNase-seq/narrowpeak/hg19/ENCFF955ODW.bed.gz -P GADB/Annotationtracks/ENCODE/data/DNase-seq/narrowpeak/hg19/	wget https://tf.lisanwanglab.org/GADB/Annotationtracks/ENCODE/data/DNase-seq/narrowpeak/hg19/ENCFF955ODW.bed.gz.tbi -P GADB/Annotationtracks/ENCODE/data/DNase-seq/narrowpeak/hg19/	https://www.encodeproject.org	https://www.encodeproject.org/files/ENCFF955ODW/@@download/ENCFF955ODW.bigBed	wget https://tf.lisanwanglab.org/GADB/Annotationtracks/Downloads/ENCODE/ENCFF955ODW.bigBed -P GADB/Annotationtracks/Downloads/ENCODE/	d8eb192d121eed55341b5d9a91a9e3fd	Accessible chromatin	DNase-seq peaks	Biosample_summary=Fibroblast of gingiva;Lab=John Stamatoyannopoulos, UW;System=digestive system;Submitted_track_name=ENCSR000ENS_rep1_1_rep1_3_se_bwa_biorep_filtered_peaks.bb;previous_filer_cell_type=Fibroblast of gingiva;Experiment_date_released=05/04/2011;File_analysis_title=ENCODE3 hg19;premapping_cell_type=Fibroblast;tissue_of_origin=Gingiva;schema=BED6+4	Digestive	Unknown	DNase
NGEN015202	ENCODE	ENCFF955PSA.bed.gz	33817	35646287	replicated peaks	hg19	Epithelial cell	Primary cell	CL:0000706	Brain	ENCSR000DTN	1, 2	1_1 ,2_1	H3K4me3	Histone ChIP-seq	bed narrowPeak	916200	/project/wang4/GADB/Annotationtracks/ENCODE/data/Histone_ChIP-seq/narrowpeak/hg19/1	2018-04-06	2017-05-04	08/22/2024	https://tf.lisanwanglab.org/GADB/Annotationtracks/ENCODE/data/Histone_ChIP-seq/narrowpeak/hg19/1/ENCFF955PSA.bed.gz	f646ada08b9ffc88ed285c32ee9478af	wget https://tf.lisanwanglab.org/GADB/Annotationtracks/ENCODE/data/Histone_ChIP-seq/narrowpeak/hg19/1/ENCFF955PSA.bed.gz -P GADB/Annotationtracks/ENCODE/data/Histone_ChIP-seq/narrowpeak/hg19/1/	wget https://tf.lisanwanglab.org/GADB/Annotationtracks/ENCODE/data/Histone_ChIP-seq/narrowpeak/hg19/1/ENCFF955PSA.bed.gz.tbi -P GADB/Annotationtracks/ENCODE/data/Histone_ChIP-seq/narrowpeak/hg19/1/	https://www.encodeproject.org	https://www.encodeproject.org/files/ENCFF955PSA/@@download/ENCFF955PSA.bigBed	wget https://tf.lisanwanglab.org/GADB/Annotationtracks/Downloads/ENCODE/ENCFF955PSA.bigBed -P GADB/Annotationtracks/Downloads/ENCODE/	5c65649d2cf18726eff5c8f6bf1532e2	Histone ChIP-seq peaks	Histone ChIP-seq H3K4me3 replicated peaks	Biosample_summary=Choroid plexus epithelial cell;Lab=John Stamatoyannopoulos, UW;System=circulatory system,central nervous system;Submitted_track_name=final.replicated.narrowPeak.bb;previous_filer_cell_type=Choroid plexus epithelial cell;Experiment_date_released=02/11/2011;File_analysis_title=ENCODE3 hg19;premapping_cell_type=Epithelial cell;tissue_of_origin=Choroid plexus;schema=BED6+4	Nervous	Unknown	activeHistoneMark
NGEN015337	ENCODE	ENCFF963XOB.bed.gz	28293	20301841	replicated peaks	hg19	Thyroid gland	Tissue	UBERON:0002046	Endocrine	ENCSR597BWL	1, 2	1_1 ,2_1	H3K27ac	Histone ChIP-seq	bed narrowPeak	687750	/project/wang4/GADB/Annotationtracks/ENCODE/data/Histone_ChIP-seq/narrowpeak/hg19/1	2018-04-06	10/28/2016	08/22/2024	https://tf.lisanwanglab.org/GADB/Annotationtracks/ENCODE/data/Histone_ChIP-seq/narrowpeak/hg19/1/ENCFF963XOB.bed.gz	8bffa6861613dff4f900c9adf2f1f032	wget https://tf.lisanwanglab.org/GADB/Annotationtracks/ENCODE/data/Histone_ChIP-seq/narrowpeak/hg19/1/ENCFF963XOB.bed.gz -P GADB/Annotationtracks/ENCODE/data/Histone_ChIP-seq/narrowpeak/hg19/1/	wget https://tf.lisanwanglab.org/GADB/Annotationtracks/ENCODE/data/Histone_ChIP-seq/narrowpeak/hg19/1/ENCFF963XOB.bed.gz.tbi -P GADB/Annotationtracks/ENCODE/data/Histone_ChIP-seq/narrowpeak/hg19/1/	https://www.encodeproject.org	https://www.encodeproject.org/files/ENCFF963XOB/@@download/ENCFF963XOB.bigBed	wget https://tf.lisanwanglab.org/GADB/Annotationtracks/Downloads/ENCODE/ENCFF963XOB.bigBed -P GADB/Annotationtracks/Downloads/ENCODE/	2c285178b79463544a42770a622fcf7f	Histone ChIP-seq peaks	Histone ChIP-seq H3K27ac replicated peaks	Biosample_summary=Thyroid gland tissue male adult (37 years);Lab=Bradley Bernstein, Broad;System=endocrine system;Submitted_track_name=final.replicated.narrowPeak.bb;Project=EN-TEx;Experiment_date_released=05/23/2016;File_analysis_title=ENCODE3 hg19;schema=BED6+4	Endocrine	Adult	activeHistoneMark
NGEN015342	ENCODE	ENCFF964BFA.bed.gz	361463	54214493	peaks	hg19	Epithelial cell	Primary cell	CL:0002565	Eye	ENCSR000ENT	1	1_1	Not applicable	DNase-seq	bed narrowPeak	3591402	/project/wang4/GADB/Annotationtracks/ENCODE/data/DNase-seq/narrowpeak/hg19	2018-04-06	2018-07-05	08/22/2024	https://tf.lisanwanglab.org/GADB/Annotationtracks/ENCODE/data/DNase-seq/narrowpeak/hg19/ENCFF964BFA.bed.gz	ed2067c5f726195454e440608e159b2c	wget https://tf.lisanwanglab.org/GADB/Annotationtracks/ENCODE/data/DNase-seq/narrowpeak/hg19/ENCFF964BFA.bed.gz -P GADB/Annotationtracks/ENCODE/data/DNase-seq/narrowpeak/hg19/	wget https://tf.lisanwanglab.org/GADB/Annotationtracks/ENCODE/data/DNase-seq/narrowpeak/hg19/ENCFF964BFA.bed.gz.tbi -P GADB/Annotationtracks/ENCODE/data/DNase-seq/narrowpeak/hg19/	https://www.encodeproject.org	https://www.encodeproject.org/files/ENCFF964BFA/@@download/ENCFF964BFA.bigBed	wget https://tf.lisanwanglab.org/GADB/Annotationtracks/Downloads/ENCODE/ENCFF964BFA.bigBed -P GADB/Annotationtracks/Downloads/ENCODE/	91d520be6c588509338045cc11d5f7f0	Accessible chromatin	DNase-seq peaks	Biosample_summary=Iris pigment epithelial cell;Lab=John Stamatoyannopoulos, UW;System=sensory system;Submitted_track_name=ENCSR000ENT_rep1_1_se_bwa_biorep_filtered_peaks.bb;previous_filer_cell_type=Iris pigment epithelial cell;Experiment_date_released=05/04/2011;File_analysis_title=ENCODE3 hg19;premapping_cell_type=Epithelial cell;tissue_of_origin=Iris pigment;schema=BED6+4	Sensory	Unknown	DNase
NGEN015363	ENCODE	ENCFF965WCB.bed.gz	351474	52717936	peaks	hg19	Fibroblast	Primary cell	CL:0002555	Breast	ENCSR000ENW	2	2_1	Not applicable	DNase-seq	bed narrowPeak	3506683	/project/wang4/GADB/Annotationtracks/ENCODE/data/DNase-seq/narrowpeak/hg19	2018-04-06	05/14/2018	08/22/2024	https://tf.lisanwanglab.org/GADB/Annotationtracks/ENCODE/data/DNase-seq/narrowpeak/hg19/ENCFF965WCB.bed.gz	3da893f73ee5afe7d8b7dca3d82b3a9c	wget https://tf.lisanwanglab.org/GADB/Annotationtracks/ENCODE/data/DNase-seq/narrowpeak/hg19/ENCFF965WCB.bed.gz -P GADB/Annotationtracks/ENCODE/data/DNase-seq/narrowpeak/hg19/	wget https://tf.lisanwanglab.org/GADB/Annotationtracks/ENCODE/data/DNase-seq/narrowpeak/hg19/ENCFF965WCB.bed.gz.tbi -P GADB/Annotationtracks/ENCODE/data/DNase-seq/narrowpeak/hg19/	https://www.encodeproject.org	https://www.encodeproject.org/files/ENCFF965WCB/@@download/ENCFF965WCB.bigBed	wget https://tf.lisanwanglab.org/GADB/Annotationtracks/Downloads/ENCODE/ENCFF965WCB.bigBed -P GADB/Annotationtracks/Downloads/ENCODE/	9e6134f29057df699983d9373704850c	Accessible chromatin	DNase-seq peaks	Biosample_summary=Fibroblast of mammary gland female;Lab=John Stamatoyannopoulos, UW;System=integumental system,exocrine system;Submitted_track_name=ENCSR000ENW_rep2_1_se_bwa_biorep_filtered_peaks.bb;previous_filer_cell_type=Fibroblast of mammary gland;Experiment_date_released=12/14/2010;File_analysis_title=ENCODE3 hg19;premapping_cell_type=Fibroblast;tissue_of_origin=Mammary gland;schema=BED6+4	Reproductive	Unknown	DNase
NGEN015534	ENCODE	ENCFF976XUP.bed.gz	84026	12578453	peaks	hg19	CD1c+ myeloid dendritic cell	Primary cell	CL:0002399	Blood	ENCSR373BIX	2	2_1	Not applicable	DNase-seq	bed narrowPeak	846868	/project/wang4/GADB/Annotationtracks/ENCODE/data/DNase-seq/narrowpeak/hg19	2018-04-06	05/14/2018	08/22/2024	https://tf.lisanwanglab.org/GADB/Annotationtracks/ENCODE/data/DNase-seq/narrowpeak/hg19/ENCFF976XUP.bed.gz	fdcc1015116e69074cab95a39b7c1582	wget https://tf.lisanwanglab.org/GADB/Annotationtracks/ENCODE/data/DNase-seq/narrowpeak/hg19/ENCFF976XUP.bed.gz -P GADB/Annotationtracks/ENCODE/data/DNase-seq/narrowpeak/hg19/	wget https://tf.lisanwanglab.org/GADB/Annotationtracks/ENCODE/data/DNase-seq/narrowpeak/hg19/ENCFF976XUP.bed.gz.tbi -P GADB/Annotationtracks/ENCODE/data/DNase-seq/narrowpeak/hg19/	https://www.encodeproject.org	https://www.encodeproject.org/files/ENCFF976XUP/@@download/ENCFF976XUP.bigBed	wget https://tf.lisanwanglab.org/GADB/Annotationtracks/Downloads/ENCODE/ENCFF976XUP.bigBed -P GADB/Annotationtracks/Downloads/ENCODE/	5c025b8b8bb44f73e5d248155fec43dd	Accessible chromatin	DNase-seq peaks	Biosample_summary=CD1c-positive myeloid dendritic cell;Lab=John Stamatoyannopoulos, UW;System=immune system;Submitted_track_name=ENCSR373BIX_rep2_1_pe_bwa_biorep_filtered_peaks.bb;Experiment_date_released=05/11/2016;File_analysis_title=ENCODE3 hg19;schema=BED6+4	Cardiovascular	Unknown	DNase
NGEN015576	ENCODE	ENCFF980LZX.bed.gz	76453	111957806	replicated peaks	hg19	Pancreas	Tissue	UBERON:0001150	Digestive	ENCSR520BIM	1, 2	1_1 ,1_2,2_1	H3K27ac	Histone ChIP-seq	bed narrowPeak	2108395	/project/wang4/GADB/Annotationtracks/ENCODE/data/Histone_ChIP-seq/narrowpeak/hg19/1	2018-04-06	10/28/2016	08/22/2024	https://tf.lisanwanglab.org/GADB/Annotationtracks/ENCODE/data/Histone_ChIP-seq/narrowpeak/hg19/1/ENCFF980LZX.bed.gz	a3363645036d54a6025748ac888705a0	wget https://tf.lisanwanglab.org/GADB/Annotationtracks/ENCODE/data/Histone_ChIP-seq/narrowpeak/hg19/1/ENCFF980LZX.bed.gz -P GADB/Annotationtracks/ENCODE/data/Histone_ChIP-seq/narrowpeak/hg19/1/	wget https://tf.lisanwanglab.org/GADB/Annotationtracks/ENCODE/data/Histone_ChIP-seq/narrowpeak/hg19/1/ENCFF980LZX.bed.gz.tbi -P GADB/Annotationtracks/ENCODE/data/Histone_ChIP-seq/narrowpeak/hg19/1/	https://www.encodeproject.org	https://www.encodeproject.org/files/ENCFF980LZX/@@download/ENCFF980LZX.bigBed	wget https://tf.lisanwanglab.org/GADB/Annotationtracks/Downloads/ENCODE/ENCFF980LZX.bigBed -P GADB/Annotationtracks/Downloads/ENCODE/	30d90f326da3022f39515d689958eef4	Histone ChIP-seq peaks	Histone ChIP-seq H3K27ac replicated peaks	Biosample_summary=Body of pancreas tissue male adult (37 years);Lab=Bradley Bernstein, Broad;Submitted_track_name=final.replicated.narrowPeak.bb;Project=EN-TEx;Experiment_date_released=07/28/2016;File_analysis_title=ENCODE3 hg19;schema=BED6+4	Digestive	Adult	activeHistoneMark
NGEN015598	ENCODE	ENCFF981DTK.bed.gz	135088	20262587	peaks	hg19	Astrocyte	Primary cell	CL:0002603	Brain	ENCSR000ENC	1	1_1	Not applicable	DNase-seq	bed narrowPeak	1344118	/project/wang4/GADB/Annotationtracks/ENCODE/data/DNase-seq/narrowpeak/hg19	2018-04-06	05/14/2018	08/22/2024	https://tf.lisanwanglab.org/GADB/Annotationtracks/ENCODE/data/DNase-seq/narrowpeak/hg19/ENCFF981DTK.bed.gz	42356980bb471d1d0834956ac5dfc190	wget https://tf.lisanwanglab.org/GADB/Annotationtracks/ENCODE/data/DNase-seq/narrowpeak/hg19/ENCFF981DTK.bed.gz -P GADB/Annotationtracks/ENCODE/data/DNase-seq/narrowpeak/hg19/	wget https://tf.lisanwanglab.org/GADB/Annotationtracks/ENCODE/data/DNase-seq/narrowpeak/hg19/ENCFF981DTK.bed.gz.tbi -P GADB/Annotationtracks/ENCODE/data/DNase-seq/narrowpeak/hg19/	https://www.encodeproject.org	https://www.encodeproject.org/files/ENCFF981DTK/@@download/ENCFF981DTK.bigBed	wget https://tf.lisanwanglab.org/GADB/Annotationtracks/Downloads/ENCODE/ENCFF981DTK.bigBed -P GADB/Annotationtracks/Downloads/ENCODE/	7cf7568d4385a342b7a0273d6dd5032e	Accessible chromatin	DNase-seq peaks	Biosample_summary=Astrocyte of the cerebellum;Lab=John Stamatoyannopoulos, UW;System=central nervous system;Submitted_track_name=ENCSR000ENC_rep1_1_se_bwa_biorep_filtered_peaks.bb;previous_filer_cell_type=Astrocyte of the cerebellum;Experiment_date_released=05/04/2011;File_analysis_title=ENCODE3 hg19;premapping_cell_type=Astrocyte;tissue_of_origin=Cerebellum;schema=BED6+4	Nervous	Unknown	DNase
NGEN015609	ENCODE	ENCFF982AJY.bed.gz	65970	9892216	peaks	hg19	Endothelial cell	Primary cell	CL:0002188	Kidney	ENCSR000EOM	2	2_1	Not applicable	DNase-seq	bed narrowPeak	659971	/project/wang4/GADB/Annotationtracks/ENCODE/data/DNase-seq/narrowpeak/hg19	2018-04-06	05/14/2018	08/22/2024	https://tf.lisanwanglab.org/GADB/Annotationtracks/ENCODE/data/DNase-seq/narrowpeak/hg19/ENCFF982AJY.bed.gz	809dc62ae0479d26c44ed3f2c3f3ab69	wget https://tf.lisanwanglab.org/GADB/Annotationtracks/ENCODE/data/DNase-seq/narrowpeak/hg19/ENCFF982AJY.bed.gz -P GADB/Annotationtracks/ENCODE/data/DNase-seq/narrowpeak/hg19/	wget https://tf.lisanwanglab.org/GADB/Annotationtracks/ENCODE/data/DNase-seq/narrowpeak/hg19/ENCFF982AJY.bed.gz.tbi -P GADB/Annotationtracks/ENCODE/data/DNase-seq/narrowpeak/hg19/	https://www.encodeproject.org	https://www.encodeproject.org/files/ENCFF982AJY/@@download/ENCFF982AJY.bigBed	wget https://tf.lisanwanglab.org/GADB/Annotationtracks/Downloads/ENCODE/ENCFF982AJY.bigBed -P GADB/Annotationtracks/Downloads/ENCODE/	e10e4848ba1edc14a5554595af591b21	Accessible chromatin	DNase-seq peaks	Biosample_summary=Glomerular endothelial cell;Lab=John Stamatoyannopoulos, UW;System=circulatory system,excretory system;Submitted_track_name=ENCSR000EOM_rep2_1_se_bwa_biorep_filtered_peaks.bb;Experiment_date_released=05/04/2011;File_analysis_title=ENCODE3 hg19;premapping_cell_type=Endothelial cell;tissue_of_origin=Glomerular;schema=BED6+4	Renal	Unknown	DNase
NGEN024882	ENCODE	ENCFF036BUW.bed.gz	30563	53621711	replicated peaks	hg19	Gastrocnemius medialis	Tissue	UBERON:0011907	Skeletal Muscle	ENCSR098OLN	1, 2	1_1 ,2_1,2_2	H3K4me3	Histone ChIP-seq	bed narrowPeak	940143	/project/wang4/GADB/Annotationtracks/ENCODE/data/Histone_ChIP-seq/narrowpeak/hg19/1	2020-10-06	2019-09-09	08/22/2024	https://tf.lisanwanglab.org/GADB/Annotationtracks/ENCODE/data/Histone_ChIP-seq/narrowpeak/hg19/1/ENCFF036BUW.bed.gz	d8f61e7342be3e6556bcf1b8b09a7951	wget https://tf.lisanwanglab.org/GADB/Annotationtracks/ENCODE/data/Histone_ChIP-seq/narrowpeak/hg19/1/ENCFF036BUW.bed.gz -P GADB/Annotationtracks/ENCODE/data/Histone_ChIP-seq/narrowpeak/hg19/1/	wget https://tf.lisanwanglab.org/GADB/Annotationtracks/ENCODE/data/Histone_ChIP-seq/narrowpeak/hg19/1/ENCFF036BUW.bed.gz.tbi -P GADB/Annotationtracks/ENCODE/data/Histone_ChIP-seq/narrowpeak/hg19/1/	https://www.encodeproject.org	https://www.encodeproject.org/files/ENCFF036BUW/@@download/ENCFF036BUW.bigBed	wget https://tf.lisanwanglab.org/GADB/Annotationtracks/Downloads/ENCODE/ENCFF036BUW.bigBed -P GADB/Annotationtracks/Downloads/ENCODE/	259a5b29101792a1e493210baeb4e24e	Histone ChIP-seq peaks	Histone ChIP-seq H3K4me3 replicated peaks	Biosample_summary=Gastrocnemius medialis tissue female adult (51 years);Lab=Bradley Bernstein, Broad;System=musculature;Submitted_track_name=final.replicated.narrowPeak.bb;Project=EN-TEx;Experiment_date_released=09/11/2019;File_analysis_title=ENCODE3 hg19;schema=BED6+4	Muscular	Adult	activeHistoneMark
NGEN024925	ENCODE	ENCFF040JFJ.bed.gz	168842	144433501	replicated peaks	hg19	Skeletal muscle satellite cell	Primary cell	CL:0000594	Skeletal Muscle	ENCSR023MFG	1, 3	1_1 ,3_1	H3K4me1	Histone ChIP-seq	bed narrowPeak	4460306	/project/wang4/GADB/Annotationtracks/ENCODE/data/Histone_ChIP-seq/narrowpeak/hg19/1	2020-10-06	01/27/2018	08/22/2024	https://tf.lisanwanglab.org/GADB/Annotationtracks/ENCODE/data/Histone_ChIP-seq/narrowpeak/hg19/1/ENCFF040JFJ.bed.gz	25c86ea12753aba821f622bc98874ca8	wget https://tf.lisanwanglab.org/GADB/Annotationtracks/ENCODE/data/Histone_ChIP-seq/narrowpeak/hg19/1/ENCFF040JFJ.bed.gz -P GADB/Annotationtracks/ENCODE/data/Histone_ChIP-seq/narrowpeak/hg19/1/	wget https://tf.lisanwanglab.org/GADB/Annotationtracks/ENCODE/data/Histone_ChIP-seq/narrowpeak/hg19/1/ENCFF040JFJ.bed.gz.tbi -P GADB/Annotationtracks/ENCODE/data/Histone_ChIP-seq/narrowpeak/hg19/1/	https://www.encodeproject.org	https://www.encodeproject.org/files/ENCFF040JFJ/@@download/ENCFF040JFJ.bigBed	wget https://tf.lisanwanglab.org/GADB/Annotationtracks/Downloads/ENCODE/ENCFF040JFJ.bigBed -P GADB/Annotationtracks/Downloads/ENCODE/	5bb671df71c0e5b32bff02403a719f27	Histone ChIP-seq peaks	Histone ChIP-seq H3K4me1 replicated peaks	Biosample_summary=Skeletal muscle satellite cell female adult originated from mesodermal cell;Lab=Bradley Bernstein, Broad;System=musculature;Submitted_track_name=final.replicated.narrowPeak.bb;Project=Roadmap;Experiment_date_released=07/31/2013;File_analysis_title=ENCODE3 hg19;schema=BED6+4	Muscular	Adult	activeHistoneMark
NGEN024990	ENCODE	ENCFF045LKG.bed.gz	20146	31831898	replicated peaks	hg19	Prostate gland	Tissue	UBERON:0002367	Male Reproductive	ENCSR748RBT	1, 2	1_1 ,2_1	H3K4me3	Histone ChIP-seq	bed narrowPeak	602819	/project/wang4/GADB/Annotationtracks/ENCODE/data/Histone_ChIP-seq/narrowpeak/hg19/1	2020-10-06	2019-09-09	08/22/2024	https://tf.lisanwanglab.org/GADB/Annotationtracks/ENCODE/data/Histone_ChIP-seq/narrowpeak/hg19/1/ENCFF045LKG.bed.gz	01db27e6c26ad6d54c43c60f3e55502c	wget https://tf.lisanwanglab.org/GADB/Annotationtracks/ENCODE/data/Histone_ChIP-seq/narrowpeak/hg19/1/ENCFF045LKG.bed.gz -P GADB/Annotationtracks/ENCODE/data/Histone_ChIP-seq/narrowpeak/hg19/1/	wget https://tf.lisanwanglab.org/GADB/Annotationtracks/ENCODE/data/Histone_ChIP-seq/narrowpeak/hg19/1/ENCFF045LKG.bed.gz.tbi -P GADB/Annotationtracks/ENCODE/data/Histone_ChIP-seq/narrowpeak/hg19/1/	https://www.encodeproject.org	https://www.encodeproject.org/files/ENCFF045LKG/@@download/ENCFF045LKG.bigBed	wget https://tf.lisanwanglab.org/GADB/Annotationtracks/Downloads/ENCODE/ENCFF045LKG.bigBed -P GADB/Annotationtracks/Downloads/ENCODE/	784a35cb39f0e485ae4ed9972c9cd310	Histone ChIP-seq peaks	Histone ChIP-seq H3K4me3 replicated peaks	Biosample_summary=Prostate gland tissue male adult (54 years);Lab=Bradley Bernstein, Broad;System=reproductive system;Submitted_track_name=final.replicated.narrowPeak.bb;Project=EN-TEx;Experiment_date_released=08/28/2017;File_analysis_title=ENCODE3 hg19;schema=BED6+4	Reproductive	Adult	activeHistoneMark
NGEN025034	ENCODE	ENCFF048TRH.bed.gz	32996	32741468	replicated peaks	hg19	CD34+	Primary cell	CL:0001059	Blood	ENCSR672HWL	1, 2	1_1 ,2_1	H3K4me3	Histone ChIP-seq	bed narrowPeak	775529	/project/wang4/GADB/Annotationtracks/ENCODE/data/Histone_ChIP-seq/narrowpeak/hg19/1	2020-10-06	2018-01-02	08/22/2024	https://tf.lisanwanglab.org/GADB/Annotationtracks/ENCODE/data/Histone_ChIP-seq/narrowpeak/hg19/1/ENCFF048TRH.bed.gz	bdf279441f8fc3b56b7878190ca780fb	wget https://tf.lisanwanglab.org/GADB/Annotationtracks/ENCODE/data/Histone_ChIP-seq/narrowpeak/hg19/1/ENCFF048TRH.bed.gz -P GADB/Annotationtracks/ENCODE/data/Histone_ChIP-seq/narrowpeak/hg19/1/	wget https://tf.lisanwanglab.org/GADB/Annotationtracks/ENCODE/data/Histone_ChIP-seq/narrowpeak/hg19/1/ENCFF048TRH.bed.gz.tbi -P GADB/Annotationtracks/ENCODE/data/Histone_ChIP-seq/narrowpeak/hg19/1/	https://www.encodeproject.org	https://www.encodeproject.org/files/ENCFF048TRH/@@download/ENCFF048TRH.bigBed	wget https://tf.lisanwanglab.org/GADB/Annotationtracks/Downloads/ENCODE/ENCFF048TRH.bigBed -P GADB/Annotationtracks/Downloads/ENCODE/	880c136d26d5bd83d0bf4c5c62545305	Histone ChIP-seq peaks	Histone ChIP-seq H3K4me3 replicated peaks	Biosample_summary=Common myeloid progenitor, CD34-positive;Lab=Bradley Bernstein, Broad;System=immune system;Submitted_track_name=final.replicated.narrowPeak.bb;Project=Roadmap;Experiment_date_released=07/31/2013;File_analysis_title=ENCODE3 hg19;previous_filer_celltype=CD34+;schema=BED6+4	Cardiovascular	Unknown	activeHistoneMark
NGEN025040	ENCODE	ENCFF049HUM.bed.gz	120838	228905576	replicated peaks	hg19	Spleen	Tissue	UBERON:0002106	Immune Organ	ENCSR635IRN	1, 2	1_1 ,1_2,2_1,2_2	H3K4me1	Histone ChIP-seq	bed narrowPeak	3148941	/project/wang4/GADB/Annotationtracks/ENCODE/data/Histone_ChIP-seq/narrowpeak/hg19/1	2020-10-06	2019-07-09	08/22/2024	https://tf.lisanwanglab.org/GADB/Annotationtracks/ENCODE/data/Histone_ChIP-seq/narrowpeak/hg19/1/ENCFF049HUM.bed.gz	7b4d8a6f3681acbcf81918d46b998368	wget https://tf.lisanwanglab.org/GADB/Annotationtracks/ENCODE/data/Histone_ChIP-seq/narrowpeak/hg19/1/ENCFF049HUM.bed.gz -P GADB/Annotationtracks/ENCODE/data/Histone_ChIP-seq/narrowpeak/hg19/1/	wget https://tf.lisanwanglab.org/GADB/Annotationtracks/ENCODE/data/Histone_ChIP-seq/narrowpeak/hg19/1/ENCFF049HUM.bed.gz.tbi -P GADB/Annotationtracks/ENCODE/data/Histone_ChIP-seq/narrowpeak/hg19/1/	https://www.encodeproject.org	https://www.encodeproject.org/files/ENCFF049HUM/@@download/ENCFF049HUM.bigBed	wget https://tf.lisanwanglab.org/GADB/Annotationtracks/Downloads/ENCODE/ENCFF049HUM.bigBed -P GADB/Annotationtracks/Downloads/ENCODE/	ad9c6f4167b0b1ec431584ef26ebb868	Histone ChIP-seq peaks	Histone ChIP-seq H3K4me1 replicated peaks	Biosample_summary=Spleen tissue male adult (54 years);Lab=Bradley Bernstein, Broad;System=digestive system,immune system;Submitted_track_name=final.replicated.narrowPeak.bb;Project=EN-TEx;Experiment_date_released=09/11/2019;File_analysis_title=ENCODE3 hg19;schema=BED6+4	Lymphatic	Adult	activeHistoneMark
NGEN025095	ENCODE	ENCFF054LOC.bed.gz	31524	37779398	replicated peaks	hg19	CD8+ alpha-beta T cell	Primary cell	CL:0000625	Blood	ENCSR231FDF	1, 2	1_1 ,2_1	H3K4me3	Histone ChIP-seq	bed narrowPeak	901464	/project/wang4/GADB/Annotationtracks/ENCODE/data/Histone_ChIP-seq/narrowpeak/hg19/1	2020-10-06	01/25/2018	08/22/2024	https://tf.lisanwanglab.org/GADB/Annotationtracks/ENCODE/data/Histone_ChIP-seq/narrowpeak/hg19/1/ENCFF054LOC.bed.gz	ae5d6221031803e7177b7083b391c605	wget https://tf.lisanwanglab.org/GADB/Annotationtracks/ENCODE/data/Histone_ChIP-seq/narrowpeak/hg19/1/ENCFF054LOC.bed.gz -P GADB/Annotationtracks/ENCODE/data/Histone_ChIP-seq/narrowpeak/hg19/1/	wget https://tf.lisanwanglab.org/GADB/Annotationtracks/ENCODE/data/Histone_ChIP-seq/narrowpeak/hg19/1/ENCFF054LOC.bed.gz.tbi -P GADB/Annotationtracks/ENCODE/data/Histone_ChIP-seq/narrowpeak/hg19/1/	https://www.encodeproject.org	https://www.encodeproject.org/files/ENCFF054LOC/@@download/ENCFF054LOC.bigBed	wget https://tf.lisanwanglab.org/GADB/Annotationtracks/Downloads/ENCODE/ENCFF054LOC.bigBed -P GADB/Annotationtracks/Downloads/ENCODE/	d2cc8d5ab162874676dba78f55f1481e	Histone ChIP-seq peaks	Histone ChIP-seq H3K4me3 replicated peaks	Biosample_summary=CD8-positive, alpha-beta T cell;Lab=Bradley Bernstein, Broad;System=immune system;Submitted_track_name=final.replicated.narrowPeak.bb;Project=Roadmap;Experiment_date_released=07/31/2013;File_analysis_title=ENCODE3 hg19;schema=BED6+4	Cardiovascular	Unknown	activeHistoneMark
NGEN025250	ENCODE	ENCFF067EOH.bed.gz	94515	14176357	peaks	hg19	CD34+	Primary cell	CL:0001059	Blood	ENCSR495INQ	1	1_3	Not applicable	DNase-seq	bed narrowPeak	946100	/project/wang4/GADB/Annotationtracks/ENCODE/data/DNase-seq/narrowpeak/hg19	2020-10-06	05/14/2018	08/22/2024	https://tf.lisanwanglab.org/GADB/Annotationtracks/ENCODE/data/DNase-seq/narrowpeak/hg19/ENCFF067EOH.bed.gz	a764c95d6603a787ecd5741ce4b2fa8a	wget https://tf.lisanwanglab.org/GADB/Annotationtracks/ENCODE/data/DNase-seq/narrowpeak/hg19/ENCFF067EOH.bed.gz -P GADB/Annotationtracks/ENCODE/data/DNase-seq/narrowpeak/hg19/	wget https://tf.lisanwanglab.org/GADB/Annotationtracks/ENCODE/data/DNase-seq/narrowpeak/hg19/ENCFF067EOH.bed.gz.tbi -P GADB/Annotationtracks/ENCODE/data/DNase-seq/narrowpeak/hg19/	https://www.encodeproject.org	https://www.encodeproject.org/files/ENCFF067EOH/@@download/ENCFF067EOH.bigBed	wget https://tf.lisanwanglab.org/GADB/Annotationtracks/Downloads/ENCODE/ENCFF067EOH.bigBed -P GADB/Annotationtracks/Downloads/ENCODE/	66fe4499cd8f6d7cd01e1b4a99fc337e	Accessible chromatin	DNase-seq peaks	Biosample_summary=Common myeloid progenitor, CD34-positive male adult (42 years);Lab=John Stamatoyannopoulos, UW;System=immune system;Submitted_track_name=ENCSR495INQ_rep1_3_se_bwa_biorep_filtered_peaks.bb;Project=Roadmap;Experiment_date_released=07/31/2013;File_analysis_title=ENCODE3 hg19;previous_filer_celltype=CD34+;schema=BED6+4	Cardiovascular	Adult	DNase
NGEN025705	ENCODE	ENCFF105EHC.bed.gz	37248	5586324	peaks	hg19	T-cell	Primary cell	CL:0000084	Immune	ENCSR627UDJ	1	1_2	Not applicable	DNase-seq	bed narrowPeak	379053	/project/wang4/GADB/Annotationtracks/ENCODE/data/DNase-seq/narrowpeak/hg19	2020-10-06	05/14/2018	08/22/2024	https://tf.lisanwanglab.org/GADB/Annotationtracks/ENCODE/data/DNase-seq/narrowpeak/hg19/ENCFF105EHC.bed.gz	73ecbb0a5f91d840e0c3aed0ed1d9084	wget https://tf.lisanwanglab.org/GADB/Annotationtracks/ENCODE/data/DNase-seq/narrowpeak/hg19/ENCFF105EHC.bed.gz -P GADB/Annotationtracks/ENCODE/data/DNase-seq/narrowpeak/hg19/	wget https://tf.lisanwanglab.org/GADB/Annotationtracks/ENCODE/data/DNase-seq/narrowpeak/hg19/ENCFF105EHC.bed.gz.tbi -P GADB/Annotationtracks/ENCODE/data/DNase-seq/narrowpeak/hg19/	https://www.encodeproject.org	https://www.encodeproject.org/files/ENCFF105EHC/@@download/ENCFF105EHC.bigBed	wget https://tf.lisanwanglab.org/GADB/Annotationtracks/Downloads/ENCODE/ENCFF105EHC.bigBed -P GADB/Annotationtracks/Downloads/ENCODE/	4df939eec0d32a459ce3d8b427ba9570	Accessible chromatin	DNase-seq peaks	Biosample_summary=T-cell male adult (36 years);Lab=John Stamatoyannopoulos, UW;System=immune system;Submitted_track_name=ENCSR627UDJ_rep1_2_se_bwa_biorep_filtered_peaks.bb;Project=Roadmap;Experiment_date_released=07/31/2013;File_analysis_title=ENCODE3 hg19;schema=BED6+4	Lymphatic	Adult	DNase
NGEN025770	ENCODE	ENCFF111DYJ.bed.gz	48827	7321345	peaks	hg19	B cell	Primary cell	CL:0000236	Immune	ENCSR891VOV	1	1_2	Not applicable	DNase-seq	bed narrowPeak	492609	/project/wang4/GADB/Annotationtracks/ENCODE/data/DNase-seq/narrowpeak/hg19	2020-10-06	05/14/2018	08/22/2024	https://tf.lisanwanglab.org/GADB/Annotationtracks/ENCODE/data/DNase-seq/narrowpeak/hg19/ENCFF111DYJ.bed.gz	6edd2fbccf9b261a9747309e1c6dd909	wget https://tf.lisanwanglab.org/GADB/Annotationtracks/ENCODE/data/DNase-seq/narrowpeak/hg19/ENCFF111DYJ.bed.gz -P GADB/Annotationtracks/ENCODE/data/DNase-seq/narrowpeak/hg19/	wget https://tf.lisanwanglab.org/GADB/Annotationtracks/ENCODE/data/DNase-seq/narrowpeak/hg19/ENCFF111DYJ.bed.gz.tbi -P GADB/Annotationtracks/ENCODE/data/DNase-seq/narrowpeak/hg19/	https://www.encodeproject.org	https://www.encodeproject.org/files/ENCFF111DYJ/@@download/ENCFF111DYJ.bigBed	wget https://tf.lisanwanglab.org/GADB/Annotationtracks/Downloads/ENCODE/ENCFF111DYJ.bigBed -P GADB/Annotationtracks/Downloads/ENCODE/	03d1f7be109111bcace1d1ad6a5d132a	Accessible chromatin	DNase-seq peaks	Biosample_summary=B cell female adult (34 years);Lab=John Stamatoyannopoulos, UW;System=immune system;Submitted_track_name=ENCSR891VOV_rep1_2_se_bwa_biorep_filtered_peaks.bb;Project=Roadmap;Experiment_date_released=07/31/2013;File_analysis_title=ENCODE3 hg19;schema=BED6+4	Lymphatic	Adult	DNase
NGEN026022	ENCODE	ENCFF133JPZ.bed.gz	68093	10213351	peaks	hg19	CD14+ monocyte	Primary cell	CL:0001054	Blood	ENCSR674JIL	1	1_1	Not applicable	DNase-seq	bed narrowPeak	684741	/project/wang4/GADB/Annotationtracks/ENCODE/data/DNase-seq/narrowpeak/hg19	2020-10-06	05/14/2018	08/22/2024	https://tf.lisanwanglab.org/GADB/Annotationtracks/ENCODE/data/DNase-seq/narrowpeak/hg19/ENCFF133JPZ.bed.gz	1539ee26958f00de353d18e17c4eb248	wget https://tf.lisanwanglab.org/GADB/Annotationtracks/ENCODE/data/DNase-seq/narrowpeak/hg19/ENCFF133JPZ.bed.gz -P GADB/Annotationtracks/ENCODE/data/DNase-seq/narrowpeak/hg19/	wget https://tf.lisanwanglab.org/GADB/Annotationtracks/ENCODE/data/DNase-seq/narrowpeak/hg19/ENCFF133JPZ.bed.gz.tbi -P GADB/Annotationtracks/ENCODE/data/DNase-seq/narrowpeak/hg19/	https://www.encodeproject.org	https://www.encodeproject.org/files/ENCFF133JPZ/@@download/ENCFF133JPZ.bigBed	wget https://tf.lisanwanglab.org/GADB/Annotationtracks/Downloads/ENCODE/ENCFF133JPZ.bigBed -P GADB/Annotationtracks/Downloads/ENCODE/	bdcd952dc872926d0d92c3a3fe209809	Accessible chromatin	DNase-seq peaks	Biosample_summary=CD14-positive monocyte male adult (37 years);Lab=John Stamatoyannopoulos, UW;System=immune system;Submitted_track_name=ENCSR674JIL_rep1_1_se_bwa_biorep_filtered_peaks.bb;Project=Roadmap;Experiment_date_released=07/31/2013;File_analysis_title=ENCODE3 hg19;schema=BED6+4	Cardiovascular	Adult	DNase
[truncated: 693 more rows]

## Sheet: Supplementary Table 5a, CAD
Annotation Track	Number of Prioritized Regions	Prioritized Regions	Top Variant per Region	Posterior Probability of Top Variant per Region
DNase___Blood_Vessel___Fibroblast	16	CDH13-chr16:83045790:A:G,merged-JCAD-chr10:30335122:T:C,HDAC9___TWIST1-chr7:19045397:A:G,ELL-chr19:18575193:A:G,merged-AGPAT4-chr6:161646714:G:A,merged-NAA25-chr12:112553032:T:A,HHIPL1___CYP46A1-chr14:100148961:T:C,merged-SARS1-chr1:109804883:C:G,ZNF32___LINC02881-chr10:44435246:C:T,merged-SLC22A2-chr6:160754712:G:A,merged-SLC22A1-chr6:160570013:C:T,ARHGAP26-chr5:142516897:C:T,merged-DYNC2H1___PD…	rs7500448,rs9337951,rs2107595,rs11670056,rs148349043,rs17696736,rs3783320,rs12740374,rs10899953,rs9457927,rs146534110,rs12522841,rs2128739,rs7296737,rs604723,rs998584	0.93,0.93,0.91,0.85,0.85,0.84,0.82,0.8,0.71,0.69,0.67,0.62,0.6,0.58,0.57,0.52
[truncated: 201 more rows]

## Sheet: Supplementary Table 5b, IBD
Annotation Track	Number of Prioritized Regions	Prioritized Regions	Top Variant per Region	Posterior Probability of Top Variant per Region
[truncated: 113 more rows]

[truncated: 2 more sheets: Supplementary Table 5c, SLE, Supplementary Table 5d, RA]
